# Supplementary material for: Descriptions of two new genera of the spider family Caponiidae (Arachnida, Araneae) and an update of Tisentnops and Taintnops from Brazil and Chile
Source: Zookeys. 2016 Oct 6;(622):47–84. doi: 10.3897/zookeys.622.8682 (PMC5096409; doi:10.3897/zookeys.622.8682)
Supplement: XML Treatment for Tisentnops [file zookeys.622.8682-treatment1.xml]

<!DOCTYPE tp:taxon-treatment
  PUBLIC "-//TaxonX//DTD Taxonomic Treatment Publishing DTD v0 20100105//EN" "tax-treatment-NSO.dtd">
<tp:taxon-treatment xmlns:tp="http://www.plazi.org/taxpub"><tp:treatment-meta><kwd-group><label>Taxon classification</label><kwd><named-content content-type="kingdom">Animalia</named-content></kwd><kwd><named-content content-type="order">Araneae</named-content></kwd><kwd><named-content content-type="family">Caponiidae</named-content></kwd></kwd-group><mixed-citation publication-type="journal"><person-group><name><surname>Brescovit</surname><given-names>Antonio D.</given-names></name><name><surname>Sánchez-Ruiz</surname><given-names>Alexander</given-names></name></person-group><article-title>Descriptions of two new genera of the spider family <tp:taxon-name><tp:taxon-name-part taxon-name-part-type="family">Caponiidae</tp:taxon-name-part></tp:taxon-name> (<tp:taxon-name><tp:taxon-name-part taxon-name-part-type="class">Arachnida</tp:taxon-name-part></tp:taxon-name>, <tp:taxon-name><tp:taxon-name-part taxon-name-part-type="order">Araneae</tp:taxon-name-part></tp:taxon-name>) and an update of <italic><tp:taxon-name><tp:taxon-name-part taxon-name-part-type="genus">Tisentnops</tp:taxon-name-part></tp:taxon-name></italic> and <italic><tp:taxon-name><tp:taxon-name-part taxon-name-part-type="genus">Taintnops</tp:taxon-name-part></tp:taxon-name></italic> from Brazil and Chile</article-title><source>Zookeys</source><day>6</day><month>10</month><year>2016</year><volume>2016</volume><issue>622</issue><fpage>47</fpage><lpage>84</lpage><pub-id pub-id-type="doi">10.3897/zookeys.622.8682</pub-id></mixed-citation></tp:treatment-meta><tp:nomenclature><tp:taxon-name>
            <tp:taxon-name-part taxon-name-part-type="genus">Tisentnops</tp:taxon-name-part>
          </tp:taxon-name><tp:taxon-authority>Platnick, 1994</tp:taxon-authority><tp:nomenclature-citation-list><tp:nomenclature-citation><tp:taxon-name>
                <tp:taxon-name-part taxon-name-part-type="genus">Tisentnops</tp:taxon-name-part>
              </tp:taxon-name><comment>Platnick, 1994b: 9 (Type species by original designation <tp:taxon-name><tp:taxon-name-part taxon-name-part-type="genus">Caponina</tp:taxon-name-part> <tp:taxon-name-part taxon-name-part-type="species">leopoldi</tp:taxon-name-part></tp:taxon-name> Zapfe).</comment></tp:nomenclature-citation></tp:nomenclature-citation-list></tp:nomenclature><tp:treatment-sec sec-type="notes" id="SECID0EKAAE"><title>Note.</title><p>
            <xref ref-type="bibr" rid="B11">Platnick (1994b</xref>: 9) reported that the holotype of <italic><tp:taxon-name><tp:taxon-name-part taxon-name-part-type="genus">Tisentnops</tp:taxon-name-part> <tp:taxon-name-part taxon-name-part-type="species">leopoldi</tp:taxon-name-part></tp:taxon-name></italic> (Zapfe) was in the <named-content xmlns:xlink="http://www.w3.org/1999/xlink" xlink:type="simple" content-type="institution" xlink:href="http://grbio.org/institution/museo-de-historia-natural" id="NCID0E5AAE">Museo de Historia Natural</named-content> de Santiago de Chile, and this specimen, probably a female, was extremely deteriorated. The type was examined by the first author during a recent trip to Chile. Now, with specimens of <italic><tp:taxon-name><tp:taxon-name-part taxon-name-part-type="genus">Tisentnops</tp:taxon-name-part> <tp:taxon-name-part taxon-name-part-type="species">mineiro</tp:taxon-name-part></tp:taxon-name></italic> sp. n. and <italic><tp:taxon-name><tp:taxon-name-part taxon-name-part-type="genus">Tisentnops</tp:taxon-name-part> <tp:taxon-name-part taxon-name-part-type="species">onix</tp:taxon-name-part></tp:taxon-name></italic> sp. n., an emendation is presented to the generic description. The eyes previously used in <xref ref-type="bibr" rid="B11">Platnick (1994b)</xref> as diagnostic characters are no longer applicable because some species in this genus lack eyes (Figs <xref ref-type="fig" rid="F1">1A</xref>, <xref ref-type="fig" rid="F5">5E</xref>).</p><fig id="F1" position="float" orientation="portrait"><label>Figure 1.</label><caption><p>
          <italic><tp:taxon-name><tp:taxon-name-part taxon-name-part-type="genus">Tisentnops</tp:taxon-name-part> <tp:taxon-name-part taxon-name-part-type="species">mineiro</tp:taxon-name-part></tp:taxon-name></italic> sp. n., male holotype (<bold>A–G, J</bold>), female paratype, <named-content xmlns:xlink="http://www.w3.org/1999/xlink" content-type="dwc:institutional_code" xlink:type="simple">IBSP</named-content> 191294 (<bold>H–I</bold>). <bold>A</bold> habitus, dorsal view <bold>B</bold> mouthparts, ventral view <bold>C</bold> leg I, prolateral view <bold>D</bold> left male palp, ventral view, showing alveolus (bulb removed) <bold>E</bold> male bulb, prolateral view <bold>F</bold> same, retrolateral view <bold>G</bold> left male palp, prolateral view (bulb removed) <bold>H</bold> female external genitalia, ventral view <bold>I</bold> carapace, ventral view <bold>J</bold> male femur I, retrolateral view.</p></caption><graphic xmlns:xlink="http://www.w3.org/1999/xlink" xlink:href="zookeys-622-047-g001.jpg" position="float" orientation="portrait" xlink:type="simple" id="oo_105557.jpg"/></fig></tp:treatment-sec><tp:treatment-sec sec-type="diagnosis" id="SECID0E1DAE"><title>Diagnosis.</title><p>Members of the genus can be easily separated from all other caponiid genera by the distally widened palpal endites, as in <italic><tp:taxon-name><tp:taxon-name-part taxon-name-part-type="genus">Diploglena</tp:taxon-name-part></tp:taxon-name></italic>, but uniquely modified with a series of setae with elongated sockets in the sub-marginal and anterior margin(Fig. <xref ref-type="fig" rid="F2">2C–E</xref>). These elongated sockets may also be present in anterior legs (Fig. <xref ref-type="fig" rid="F1">1C, J</xref>).</p><fig id="F2" position="float" orientation="portrait"><label>Figure 2.</label><caption><p>
                <abbrev xmlns:xlink="http://www.w3.org/1999/xlink" xlink:title="scanning electron microscope" id="ABBRID0EXEAE" xlink:type="simple">SEM</abbrev> images of <italic><tp:taxon-name><tp:taxon-name-part taxon-name-part-type="genus">Tisentnops</tp:taxon-name-part> <tp:taxon-name-part taxon-name-part-type="species">mineiro</tp:taxon-name-part></tp:taxon-name></italic> sp. n., female (<named-content xmlns:xlink="http://www.w3.org/1999/xlink" content-type="dwc:institutional_code" xlink:type="simple">IBSP</named-content> 191297) (<bold>A</bold>–<bold>L</bold>). <bold>A</bold>–<bold>B</bold> chelicerae, ventral view <bold>C</bold> left endite, ventral view <bold>D</bold> detail on left endite, ventral view <bold>E</bold> right endite and labium, ventral view <bold>F</bold> detail apical on right endite, ventral view <bold>G</bold> base of right endite, ventral view <bold>H</bold> left pedipalp, retrolateral view <bold>I</bold> tip detail of left pedipalp, retrolateral view <bold>J</bold> femur of left pedipalp, retrolateral view <bold>K</bold> right pedipalp, prolateral view <bold>L</bold> tip detail of right pedipalp, prolateral view.</p></caption><graphic xmlns:xlink="http://www.w3.org/1999/xlink" xlink:href="zookeys-622-047-g002.jpg" position="float" orientation="portrait" xlink:type="simple" id="oo_105558.jpg"/></fig></tp:treatment-sec><tp:treatment-sec sec-type="description" id="SECID0EOGAE"><title>Description.</title><p>Described by <xref ref-type="bibr" rid="B11">Platnick (1994b)</xref>, but new data are included here. Caponiids of moderate-size (Figs <xref ref-type="fig" rid="F1">1A</xref>; <xref ref-type="fig" rid="F17">17A, C–D</xref>), eyeless (Figs <xref ref-type="fig" rid="F1">1A</xref>; <xref ref-type="fig" rid="F17">17A</xref>), or with two small eyes, near the anterior border of the carapace (Fig. <xref ref-type="fig" rid="F5">5E</xref>). Carapace broadly oval, anteriorly narrowed to less than half its maximum width, pars cephalica rounded, ocular tubercle not projecting forward; pars thoracica relatively flat, gradually sloping toward laterally and posteriorly, without submarginal elevations opposite the coxal bases or submarginal depressions opposite the coxal interspaces (Fig. <xref ref-type="fig" rid="F5">5C</xref>); cuticle smooth; clypeus unremarkable (Fig. <xref ref-type="fig" rid="F5">5E</xref>); thoracic groove obsolete (Figs <xref ref-type="fig" rid="F1">1A</xref>, <xref ref-type="fig" rid="F5">5D</xref>). Cheliceral paturon with long, relatively strong bristles; short fang with unmodified base (Fig. <xref ref-type="fig" rid="F2">2B</xref>); <!--PageBreak-->median lamina long with short tooth-shaped tip and a white membranous lobe opposite the tip of the cheliceral fang (Fig. <xref ref-type="fig" rid="F2">2A–B</xref>); lateral surface with short stridulatory ridges, pick on prolateral side of palpal femur, next to base of male palp (Fig. <xref ref-type="fig" rid="F4">4A, F</xref>) and inconspicuous on the female pedipalp (Fig. <xref ref-type="fig" rid="F2">2K</xref>). Endites convergent, distally widened and extending far beyond the posterior margin of the labium (Fig. <xref ref-type="fig" rid="F2">2E, G</xref>), not touching at tip, covered by setae with elongated sockets which form a row along the anterior margin (Figs <xref ref-type="fig" rid="F1">1B, I</xref>; <xref ref-type="fig" rid="F2">2C–E</xref>; <xref ref-type="fig" rid="F5">5G</xref>), serrula absent. Labium almost pentagonal, much longer than wide, fused to sternum (Figs <xref ref-type="fig" rid="F1">1B, I</xref>; <xref ref-type="fig" rid="F5">5G</xref>), slightly invaginated at base, covered with a few scattered setae, distal area acuminate (Fig. <xref ref-type="fig" rid="F2">2E–F</xref>); labrum short, narrow, with few setae. Sternum longer than wide, covered with scattered large setae, without radial furrows between coxae, not fused to carapace (Fig. <xref ref-type="fig" rid="F1">1I</xref>); cephalothoracic membranes without epimeric sclerites, but short triangular sclerites extend from sternum between coxae I and II, II and III, and III and IV; shorter triangles extend to coxae II-IV. Leg formula 4123; legs without spines, legs I and II with setae with elongated sockets (Fig. <xref ref-type="fig" rid="F1">1C, J</xref>); metatarsi and tarsi entire, without sub-segmentation or membranous processes; tarsi with three claws; paired claws with approximately ten teeth on legs I-II, distal teeth largest (Fig. <xref ref-type="fig" rid="F3">3D</xref>); legs III-IV with paired claws very long, with two small basal teeth, distal teeth largest (Fig. <xref ref-type="fig" rid="F3">3E</xref>); unpaired claw shorter than paired ones on all legs, without teeth (Fig. <xref ref-type="fig" rid="F3">3D–F</xref>). Tibiae, metatarsi, and tarsi with long trichobothria in a single row (Figs <xref ref-type="fig" rid="F3">3A</xref>, <xref ref-type="fig" rid="F5">5H</xref>), bases with semicircular rim bearing low ridges (Fig. <xref ref-type="fig" rid="F3">3C</xref>); tarsal organ exposed, with very short longitudinal ridge in proximal end, covered by semicircular long ridges (Fig. <xref ref-type="fig" rid="F3">3B</xref>); female palpal tarsus moderately elongate, prolateral surface densely covered with setae, retrolateral surface covered by few setae (Fig. <xref ref-type="fig" rid="F2">2H, K</xref>). Abdomen with only slightly sclerotized epigastric area, with two pairs of respiratory spiracles; posterior spiracles connected by rebordered groove extending farther back at middle than at sides (Fig. <xref ref-type="fig" rid="F1">1H</xref>). Six spinnerets (Fig. <xref ref-type="fig" rid="F5">5I</xref>) in typical caponiid arrangement (<xref ref-type="bibr" rid="B16">Platnick et al. 1991</xref>: 56, <xref ref-type="bibr" rid="B18">Sánchez-Ruiz et al. 2010</xref>: 96, 140). Male palpal patella and tibia short, unmodified; cymbium ovoid, circular alveolus, prolateral surface densely covered with strong setae; bulb stout and globose; cylindrical embolus, slightly curved with enlarged tip, directed retrolaterally (Figs <xref ref-type="fig" rid="F1">1D–G</xref>; <xref ref-type="fig" rid="F4">4A–C, F–H</xref>). External female genitalia without scutum, weakly sclerotized (Figs <xref ref-type="fig" rid="F1">1H</xref>; <xref ref-type="fig" rid="F5">5F</xref>). Internal female genitalia with an elongate anteromedian membranous receptaculum accompanied by wide, transverse and anteriorly directed sclerotized bars that are coated with a transparent hyaline membrane, and by a V-shaped dorsal fold internally on the posterior plate (Figs <xref ref-type="fig" rid="F3">3G–L</xref>, <xref ref-type="fig" rid="F4">4D</xref>).</p><fig id="F3" position="float" orientation="portrait"><label>Figure 3.</label><caption><p>
                <abbrev xmlns:xlink="http://www.w3.org/1999/xlink" xlink:title="scanning electron microscope" id="ABBRID0ECMAE" xlink:type="simple">SEM</abbrev> images of <italic><tp:taxon-name><tp:taxon-name-part taxon-name-part-type="genus">Tisentnops</tp:taxon-name-part> <tp:taxon-name-part taxon-name-part-type="species">mineiro</tp:taxon-name-part></tp:taxon-name></italic> sp. n., female (<named-content xmlns:xlink="http://www.w3.org/1999/xlink" content-type="dwc:institutional_code" xlink:type="simple">IBSP</named-content> 191301) (<bold>A</bold>–<bold>I</bold>), female (<named-content xmlns:xlink="http://www.w3.org/1999/xlink" content-type="dwc:institutional_code" xlink:type="simple">IBSP</named-content> 191297) (<bold>J–L</bold>). <bold>A</bold> right tibia, metatarsus and tarsus I, prolateral view <bold>B</bold> tarsal organ on leg I, dorsal view <bold>C</bold> tricobothrial base on leg I, dorsal view <bold>D</bold> claws on left tarsus I, prolateral view <bold>E</bold> claws on left tarsus IV, prolateral view <bold>F</bold> same, detail unpaired claw, prolateral view <bold>G</bold> female internal genitalia, dorsal view <bold>H</bold> same, posterior view <bold>I</bold> same anterior view <bold>J</bold> same, dorsal view <bold>K</bold> same, detail of receptaculum, dorsal view <bold>L</bold> same, anterior view (mmr = membranous anteromedian receptaculum; psb = pair of sclerotized bars; Vb = V-shaped bar).</p></caption><graphic xmlns:xlink="http://www.w3.org/1999/xlink" xlink:href="zookeys-622-047-g003.jpg" position="float" orientation="portrait" xlink:type="simple" id="oo_105559.jpg"/></fig><fig id="F4" position="float" orientation="portrait"><label>Figure 4.</label><caption><p>
          <italic><tp:taxon-name><tp:taxon-name-part taxon-name-part-type="genus">Tisentnops</tp:taxon-name-part> <tp:taxon-name-part taxon-name-part-type="species">mineiro</tp:taxon-name-part></tp:taxon-name></italic> sp. n., male from Moeda, Minas Gerais (<bold>A–C</bold>), female from Santa Bárbara, Minas Gerais (<named-content xmlns:xlink="http://www.w3.org/1999/xlink" content-type="dwc:institutional_code" xlink:type="simple">IBSP</named-content> 191313) (<bold>D–E</bold>), <italic><tp:taxon-name><tp:taxon-name-part taxon-name-part-type="genus">Tisentnops</tp:taxon-name-part> <tp:taxon-name-part taxon-name-part-type="species">onix</tp:taxon-name-part></tp:taxon-name></italic> sp. n., male holotype <bold>(F–H)</bold>, female paratype (<bold>I–J</bold>). <italic><tp:taxon-name><tp:taxon-name-part taxon-name-part-type="genus">Taintnops</tp:taxon-name-part> <tp:taxon-name-part taxon-name-part-type="species">paposo</tp:taxon-name-part></tp:taxon-name></italic> sp. n. from Taltal, Antofagasta, Chile (<bold>K</bold>). <bold>A</bold> left pedipalp, prolateral view <bold>B</bold> same, ventral view <bold>C</bold> same, retrolateral view <bold>D</bold> sclerotized parts of internal genitalia, ventral view <bold>E</bold> same, dorsal view <bold>F</bold> left pedipalp, prolateral view <bold>G</bold> same, ventral view <bold>H</bold> same, retrolateral view <bold>I</bold> sclerotized parts of internal genitalia, ventral view <bold>J</bold> same, dorsal view <bold>K</bold> internal genitalia, ventral view (mmr = membranous anteromedian receptaculum; psb = pair of sclerotized bars; Vb = V-shaped bar). Scale bars: <bold>A–C, F–H</bold> = 1 mm, <bold>D–E, I–K</bold> = 0.5 mm.</p></caption><graphic xmlns:xlink="http://www.w3.org/1999/xlink" xlink:href="zookeys-622-047-g004.jpg" position="float" orientation="portrait" xlink:type="simple" id="oo_105560.jpg"/></fig><fig id="F5" position="float" orientation="portrait"><label>Figure 5.</label><caption><p>
          <italic><tp:taxon-name><tp:taxon-name-part taxon-name-part-type="genus">Tisentnops</tp:taxon-name-part> <tp:taxon-name-part taxon-name-part-type="species">onix</tp:taxon-name-part></tp:taxon-name></italic> sp. n., female holotype (<bold>A–I</bold>). <bold>A</bold> habitus, dorsal view <bold>B</bold> same, ventral view <bold>C</bold> same, lateral view <bold>D</bold> carapace, dorsal view <bold>E</bold> ocular area, dorsal view <bold>F</bold> abdomen, genital area, ventral view <bold>G</bold> mouthparts, ventral view <bold>H</bold> leg I, prolateral view, showing long hairs <bold>I</bold> spinnerets, ventral view.</p></caption><graphic xmlns:xlink="http://www.w3.org/1999/xlink" xlink:href="zookeys-622-047-g005.jpg" position="float" orientation="portrait" xlink:type="simple" id="oo_105561.jpg"/></fig></tp:treatment-sec><tp:treatment-sec sec-type="distribution" id="SECID0EFSAE"><title>Distribution.</title><p>Known from Chile and southeastern Brazil.</p></tp:treatment-sec><tp:treatment-sec><!--Section generated to contain objects referenced in tp:taxon-treatment.--><fig id="F17" position="float" orientation="portrait"><label>Figure 17.</label><caption><p>
          <italic><tp:taxon-name><tp:taxon-name-part taxon-name-part-type="genus">Tisentnops</tp:taxon-name-part> <tp:taxon-name-part taxon-name-part-type="species">mineiro</tp:taxon-name-part></tp:taxon-name></italic> sp. n. (<bold>A</bold>), <italic><tp:taxon-name><tp:taxon-name-part taxon-name-part-type="genus">Tisentnops</tp:taxon-name-part> <tp:taxon-name-part taxon-name-part-type="species">onix</tp:taxon-name-part></tp:taxon-name></italic> sp. n. (<bold>B–D</bold>), <italic><tp:taxon-name><tp:taxon-name-part taxon-name-part-type="genus">Carajas</tp:taxon-name-part> <tp:taxon-name-part taxon-name-part-type="species">paraua</tp:taxon-name-part></tp:taxon-name></italic> sp. n. (<bold>E–I</bold>). <bold>A</bold> adult female on the soil <bold>B</bold> Gruta da Taboa, Minas Gerais, Brazil, showing the rocks on the soil where specimens of <italic><tp:taxon-name><tp:taxon-name-part taxon-name-part-type="genus">Tisentnops</tp:taxon-name-part> <tp:taxon-name-part taxon-name-part-type="species">onix</tp:taxon-name-part></tp:taxon-name></italic> sp. n. were collected <bold>C</bold> adult female on the soil <bold>D</bold> same <bold>E</bold> adult female on rock <bold>F</bold> adult male on rock <bold>G</bold> adult female on rock <bold>H</bold> immature on rock <bold>I</bold> same.</p></caption><graphic xmlns:xlink="http://www.w3.org/1999/xlink" xlink:href="zookeys-622-047-g017.jpg" position="float" orientation="portrait" xlink:type="simple" id="oo_105573.jpg"/></fig></tp:treatment-sec><ref-list><ref id="B11"><mixed-citation xmlns:xlink="http://www.w3.org/1999/xlink" xlink:type="simple">
          <person-group><name name-style="western"><surname>Platnick</surname><given-names>NI</given-names></name></person-group> (<year>1994b</year>) <article-title>A review of the Chilean spiders of the family <tp:taxon-name><tp:taxon-name-part taxon-name-part-type="family">Caponiidae</tp:taxon-name-part></tp:taxon-name> (<tp:taxon-name><tp:taxon-name-part taxon-name-part-type="order">Araneae</tp:taxon-name-part></tp:taxon-name>, <tp:taxon-name><tp:taxon-name-part taxon-name-part-type="infraorder">Haplogynae</tp:taxon-name-part></tp:taxon-name>).</article-title> <source>American Museum Novitates</source> <volume>3113</volume>: <fpage>1</fpage>–<lpage>10</lpage>.</mixed-citation></ref><ref id="B16"><mixed-citation xmlns:xlink="http://www.w3.org/1999/xlink" xlink:type="simple">
          <person-group><name name-style="western"><surname>Platnick</surname><given-names>NI</given-names></name><name name-style="western"><surname>Coddington</surname><given-names>JA</given-names></name><name name-style="western"><surname>Forster</surname><given-names>RR</given-names></name><name name-style="western"><surname>Griswold</surname><given-names>CE</given-names></name></person-group> (<year>1991</year>) <article-title>Spinneret morphology and the phylogeny of haplogyne spiders (<tp:taxon-name><tp:taxon-name-part taxon-name-part-type="order">Araneae</tp:taxon-name-part></tp:taxon-name>, <tp:taxon-name><tp:taxon-name-part taxon-name-part-type="suborder">Araneomorphae</tp:taxon-name-part></tp:taxon-name>).</article-title> <source>American Museum Novitates</source> <volume>3016</volume>: <fpage>1</fpage>–<lpage>73</lpage>.</mixed-citation></ref><ref id="B18"><mixed-citation xmlns:xlink="http://www.w3.org/1999/xlink" xlink:type="simple">
          <person-group><name name-style="western"><surname>Sánchez-Ruiz</surname><given-names>A</given-names></name><name name-style="western"><surname>Platnick</surname><given-names>NI</given-names></name><name name-style="western"><surname>Dupérré</surname><given-names>N</given-names></name></person-group> (<year>2010</year>) <article-title>A new genus of the spider family <tp:taxon-name><tp:taxon-name-part taxon-name-part-type="family">Caponiidae</tp:taxon-name-part></tp:taxon-name> (<tp:taxon-name><tp:taxon-name-part taxon-name-part-type="order">Araneae</tp:taxon-name-part></tp:taxon-name>, <tp:taxon-name><tp:taxon-name-part taxon-name-part-type="infraorder">Haplogynae</tp:taxon-name-part></tp:taxon-name>) from the West Indies.</article-title> <source>American Museum Novitates</source> <volume>3705</volume>: <fpage>1</fpage>–<lpage>44</lpage>. doi: <ext-link xlink:type="simple" ext-link-type="doi" xlink:href="10.1206/3705.2">10.1206/3705.2</ext-link></mixed-citation></ref></ref-list></tp:taxon-treatment>
