# Supplementary material for: Descriptions of two new genera of the spider family Caponiidae (Arachnida, Araneae) and an update of Tisentnops and Taintnops from Brazil and Chile
Source: Zookeys. 2016 Oct 6;(622):47–84. doi: 10.3897/zookeys.622.8682 (PMC5096409; doi:10.3897/zookeys.622.8682)
Supplement: XML Treatment for Tisentnops mineiro [file zookeys.622.8682-treatment2.xml]

<!DOCTYPE tp:taxon-treatment
  PUBLIC "-//TaxonX//DTD Taxonomic Treatment Publishing DTD v0 20100105//EN" "tax-treatment-NSO.dtd">
<tp:taxon-treatment xmlns:tp="http://www.plazi.org/taxpub"><tp:treatment-meta><kwd-group><label>Taxon classification</label><kwd><named-content content-type="kingdom">Animalia</named-content></kwd><kwd><named-content content-type="order">Araneae</named-content></kwd><kwd><named-content content-type="family">Caponiidae</named-content></kwd></kwd-group><mixed-citation publication-type="journal"><person-group><name><surname>Brescovit</surname><given-names>Antonio D.</given-names></name><name><surname>Sánchez-Ruiz</surname><given-names>Alexander</given-names></name></person-group><article-title>Descriptions of two new genera of the spider family <tp:taxon-name><tp:taxon-name-part taxon-name-part-type="family">Caponiidae</tp:taxon-name-part></tp:taxon-name> (<tp:taxon-name><tp:taxon-name-part taxon-name-part-type="class">Arachnida</tp:taxon-name-part></tp:taxon-name>, <tp:taxon-name><tp:taxon-name-part taxon-name-part-type="order">Araneae</tp:taxon-name-part></tp:taxon-name>) and an update of <italic><tp:taxon-name><tp:taxon-name-part taxon-name-part-type="genus">Tisentnops</tp:taxon-name-part></tp:taxon-name></italic> and <italic><tp:taxon-name><tp:taxon-name-part taxon-name-part-type="genus">Taintnops</tp:taxon-name-part></tp:taxon-name></italic> from Brazil and Chile</article-title><source>Zookeys</source><day>6</day><month>10</month><year>2016</year><volume>2016</volume><issue>622</issue><fpage>47</fpage><lpage>84</lpage><pub-id pub-id-type="doi">10.3897/zookeys.622.8682</pub-id></mixed-citation></tp:treatment-meta><tp:nomenclature><tp:taxon-name>
            <tp:taxon-name-part taxon-name-part-type="genus">Tisentnops</tp:taxon-name-part>
            <tp:taxon-name-part taxon-name-part-type="species">mineiro</tp:taxon-name-part>
            <object-id xmlns:xlink="http://www.w3.org/1999/xlink" content-type="zoobank" xlink:type="simple">http://zoobank.org/B7485A08-D81A-4EB7-B350-7B1DD7F07304</object-id>
          </tp:taxon-name><tp:taxon-status xmlns:xlink="http://www.w3.org/1999/xlink" xlink:type="simple">sp. n.</tp:taxon-status><xref ref-type="fig" rid="F1">Figures 1</xref><xref ref-type="fig" rid="F2">, 2</xref><xref ref-type="fig" rid="F3">, 3</xref><xref ref-type="fig" rid="F4">, 4A–E</xref><xref ref-type="fig" rid="F17">, 17A</xref></tp:nomenclature><tp:treatment-sec sec-type="Types" id="SECID0ECUAE"><title>Types.</title><p>Male holotype from Gruta da Serra da Moeda (<named-content xmlns:xlink="http://www.w3.org/1999/xlink" content-type="dwc:verbatimCoordinates" xlink:type="simple"><named-content content-type="geo-json" specific-use="{&#34;type&#34;:&#34;Point&#34;,&#34;coordinates&#34;:[-44.052778,-20.332778]}" id="NCID0ELUAE" xlink:type="simple">20°19'58"S, 44°03'10"W</named-content></named-content>), Moeda, Minas Gerais, Brazil, X.2005, R.L. Ferreira, deposited in <named-content xmlns:xlink="http://www.w3.org/1999/xlink" content-type="dwc:institutional_code" xlink:type="simple">IBSP</named-content> 191293; female paratype from Gruta MP-10 (<named-content xmlns:xlink="http://www.w3.org/1999/xlink" content-type="dwc:verbatimCoordinates" xlink:type="simple"><named-content content-type="geo-json" specific-use="{&#34;type&#34;:&#34;Point&#34;,&#34;coordinates&#34;:[-43.887778,-20.266111]}" id="NCID0EFVAE" xlink:type="simple">20°15'58"S, 43°53'16"W</named-content></named-content>), Itabirito, Minas Gerais, Brazil, IX.2007, R.L. Ferreira, deposited in <named-content xmlns:xlink="http://www.w3.org/1999/xlink" content-type="dwc:institutional_code" xlink:type="simple">IBSP</named-content> 191294.</p></tp:treatment-sec><tp:treatment-sec sec-type="etymology" id="SECID0ESVAE"><title>Etymology.</title><p>The specific name is the designation for the native people from the state of Minas Gerais, Brazil, where this species was found.</p></tp:treatment-sec><tp:treatment-sec sec-type="diagnosis" id="SECID0EXVAE"><title>Diagnosis.</title><p>
            <italic><tp:taxon-name><tp:taxon-name-part taxon-name-part-type="genus">Tisentnops</tp:taxon-name-part> <tp:taxon-name-part taxon-name-part-type="species">mineiro</tp:taxon-name-part></tp:taxon-name></italic> sp. n. is easily separated from other species of the genus by the absence of eyes (Figs <xref ref-type="fig" rid="F1">1A</xref>, <xref ref-type="fig" rid="F17">17A</xref>).</p></tp:treatment-sec><tp:treatment-sec sec-type="description" id="SECID0EPWAE"><title>Description.</title><p>
            <bold>Male (holotype).</bold> Total length 3.6. Carapace 1.6 long, 1.2 wide. Coloration: cephalothorax orange reddish. Palps yellow. Legs yellow, except coxae I-II orange-reddish. Abdomen uniformly yellow-white. Eyes absent of setae with elongated bases forming a row on the anterior margin of the endites, infrequent on the sub-marginal part (Fig. <xref ref-type="fig" rid="F1">1B</xref>). Leg measurements: I: femur 1.3/ patella 0.6/ tibia 1.1/ metatarsus 0.6/ tarsus 0.6/ total 3.7; II: 1.1/ 0.6/ 1.0/ 0.5/ 0.4/ 3.6; III: 0.9/ 0.4/ 0.6/ 0.6/ 0.4/ 2.9; IV: 1.1/ 0.6/ 1.1/ 0.8/ 0.7/ 4.3. Sockets bases of setae elongate on leg I forming an asymmetric row on the ventral margin of the femur and the tibia (Figs <xref ref-type="fig" rid="F1">1C, J</xref>). Palpal cymbium twice the length of the bulb, embolus short and curved, half the length of the bulb (Figs <xref ref-type="fig" rid="F1">1D–F</xref>; <xref ref-type="fig" rid="F4">4A–C</xref>).</p><p>
            <bold>Female (paratype)</bold>. Total length 3.8. Carapace 1.7 long, 1.2 wide. Coloration: cephalothorax and legs orange, except legs III-IV yellow and external border of endites brown. Abdomen grayish. Palpal endites as in male, but with fewer sub-marginal modified sochets (Fig. <xref ref-type="fig" rid="F1">1I</xref>). Leg measurements: I: femur 1.1/ patella 0.5/ tibia 0.9/ metatarsus 0.5/ tarsus 0.4/ total 3.4; II: 1.0/ 0.5/ 0.7/ 0.5/ 0.4/ 3.1; III: 0.8/ 0.4/ 0.5/ 0.6/ 0.5/ 2.8; IV: 1.2/ 0.5/ 0.9/ 0.8/ 0.5/ 3.9. Internal female genitalia with a triangular anterior margin of the hyaline membrane that covers transverse sclerotized bars, an elongate membranous anteromedian receptaculum with a wide base, and a transverse, enlarged, V-shaped dorsal fold (Figs <xref ref-type="fig" rid="F3">3G–L</xref>, <xref ref-type="fig" rid="F4">4D–E</xref>).</p></tp:treatment-sec><tp:treatment-sec sec-type="material" id="SECID0EXXAE"><title>Other material examined.</title><p>BRAZIL, <bold>Minas Gerais</bold>: Conceição do Mato Dentro, Cave CSS-05 (<named-content xmlns:xlink="http://www.w3.org/1999/xlink" content-type="dwc:verbatimCoordinates" xlink:type="simple"><named-content content-type="geo-json" specific-use="{&#34;type&#34;:&#34;Point&#34;,&#34;coordinates&#34;:[-43.428056,-18.917222]}" id="NCID0ECYAE" xlink:type="simple">18°55'02"S, 43°25'41"W</named-content></named-content>), 1♀, 12–26/VIII/2013, L. Madeira (<named-content xmlns:xlink="http://www.w3.org/1999/xlink" content-type="dwc:institutional_code" xlink:type="simple">IBSP</named-content> 191297, MEV); Cave CSS-06 (<named-content xmlns:xlink="http://www.w3.org/1999/xlink" content-type="dwc:verbatimCoordinates" xlink:type="simple"><named-content content-type="geo-json" specific-use="{&#34;type&#34;:&#34;Point&#34;,&#34;coordinates&#34;:[-43.428333,-18.917222]}" id="NCID0ESYAE" xlink:type="simple">18°55'02"S, 43°25'42"W</named-content></named-content>), 1♀ 2 imm., 15/XII/2010-14/I/2011, L. Tunes (<named-content xmlns:xlink="http://www.w3.org/1999/xlink" content-type="dwc:institutional_code" xlink:type="simple">IBSP</named-content> 191299); Cave CSS-06 (<named-content xmlns:xlink="http://www.w3.org/1999/xlink" content-type="dwc:verbatimCoordinates" xlink:type="simple"><named-content content-type="geo-json" specific-use="{&#34;type&#34;:&#34;Point&#34;,&#34;coordinates&#34;:[-43.428333,-18.917222]}" id="NCID0ECZAE" xlink:type="simple">18°55'02"S, 43°25'42"W</named-content></named-content>), 1 imm., 15/XII/2010-14/I/2011, C.R.A. Souza (<named-content xmlns:xlink="http://www.w3.org/1999/xlink" content-type="dwc:institutional_code" xlink:type="simple">IBSP</named-content> 191300); Cave CSS-06 (<named-content xmlns:xlink="http://www.w3.org/1999/xlink" content-type="dwc:verbatimCoordinates" xlink:type="simple"><named-content content-type="geo-json" specific-use="{&#34;type&#34;:&#34;Point&#34;,&#34;coordinates&#34;:[-43.428333,-18.917222]}" id="NCID0ESZAE" xlink:type="simple">18°55'02"S, 43°25'42"W</named-content></named-content>), 1♀, 03-13/V/2011, K. Pinheiro (<named-content xmlns:xlink="http://www.w3.org/1999/xlink" content-type="dwc:institutional_code" xlink:type="simple">IBSP</named-content> 191301, MEV); Cave SERP-118 (<named-content xmlns:xlink="http://www.w3.org/1999/xlink" content-type="dwc:verbatimCoordinates" xlink:type="simple"><named-content content-type="geo-json" specific-use="{&#34;type&#34;:&#34;Point&#34;,&#34;coordinates&#34;:[-43.342778,-19.098611]}" id="NCID0EC1AE" xlink:type="simple">19°05'55"S, 43°20'34"W</named-content></named-content>), 2♀, 03/XII/2013, L.G.S. Soares (<named-content xmlns:xlink="http://www.w3.org/1999/xlink" content-type="dwc:institutional_code" xlink:type="simple">IBSP</named-content> 191304); Santa Bárbara, Cave SG-07 (<named-content xmlns:xlink="http://www.w3.org/1999/xlink" content-type="dwc:verbatimCoordinates" xlink:type="simple"><named-content content-type="geo-json" specific-use="{&#34;type&#34;:&#34;Point&#34;,&#34;coordinates&#34;:[-43.684722,-20.049722]}" id="NCID0EW1AE" xlink:type="simple">20°02'59"S, 43°41'05"W</named-content></named-content>), 1 imm., 26-30/IX/2011, K. Pinheiro (<named-content xmlns:xlink="http://www.w3.org/1999/xlink" content-type="dwc:institutional_code" xlink:type="simple">IBSP</named-content> 191312); Cave SG-10 (<named-content xmlns:xlink="http://www.w3.org/1999/xlink" content-type="dwc:verbatimCoordinates" xlink:type="simple"><named-content content-type="geo-json" specific-use="{&#34;type&#34;:&#34;Point&#34;,&#34;coordinates&#34;:[-43.685833,-20.055000]}" id="NCID0EK2AE" xlink:type="simple">20°03'18"S, 43°41'09"W</named-content></named-content>), 2♀, 26-30/IX/2011, K. Pinheiro (<named-content xmlns:xlink="http://www.w3.org/1999/xlink" content-type="dwc:institutional_code" xlink:type="simple">IBSP</named-content> 191313); Cave AP-47 (<named-content xmlns:xlink="http://www.w3.org/1999/xlink" content-type="dwc:verbatimCoordinates" xlink:type="simple"><named-content content-type="geo-json" specific-use="{&#34;type&#34;:&#34;Point&#34;,&#34;coordinates&#34;:[-43.681389,-20.027778]}" id="NCID0E12AE" xlink:type="simple">20°01'40"S, 43°40'53"W</named-content></named-content>), 1♀, 31/IV-05/V-2012, G.P. Perroni (<named-content xmlns:xlink="http://www.w3.org/1999/xlink" content-type="dwc:institutional_code" xlink:type="simple">IBSP</named-content> 191314), Cave AP-38 (<named-content xmlns:xlink="http://www.w3.org/1999/xlink" content-type="dwc:verbatimCoordinates" xlink:type="simple"><named-content content-type="geo-json" specific-use="{&#34;type&#34;:&#34;Point&#34;,&#34;coordinates&#34;:[-43.679167,-20.030833]}" id="NCID0EK3AE" xlink:type="simple">20°01'51"S, 43°40'45"W</named-content></named-content>); 1♀, 31/IV-05/V-2012, G.P. Perroni (<named-content xmlns:xlink="http://www.w3.org/1999/xlink" content-type="dwc:institutional_code" xlink:type="simple">IBSP</named-content> 191317); Nova Lima, Serra da Piedade, Cave SC-11 (<named-content xmlns:xlink="http://www.w3.org/1999/xlink" content-type="dwc:verbatimCoordinates" xlink:type="simple"><named-content content-type="geo-json" specific-use="{&#34;type&#34;:&#34;Point&#34;,&#34;coordinates&#34;:[-43.891111,-19.950833]}" id="NCID0E53AE" xlink:type="simple">19°57'03"S, 43°53'28"W</named-content></named-content>), 2♀ 4 imm., 18/VII- 21/XI/2014, M. P.A. Oliveira (<named-content xmlns:xlink="http://www.w3.org/1999/xlink" content-type="dwc:institutional_code" xlink:type="simple">IBSP</named-content> 191296, <named-content xmlns:xlink="http://www.w3.org/1999/xlink" content-type="dwc:institutional_code" xlink:type="simple">IBSP</named-content> 191298); Cave SC-07 (<named-content xmlns:xlink="http://www.w3.org/1999/xlink" content-type="dwc:verbatimCoordinates" xlink:type="simple"><named-content content-type="geo-json" specific-use="{&#34;type&#34;:&#34;Point&#34;,&#34;coordinates&#34;:[-43.891111,-19.960833]}" id="NCID0E14AE" xlink:type="simple">19°57'39"S, 43°53'28"W</named-content></named-content>), 1 imm., 18/XI/2014, M.P.A. Oliveira (<named-content xmlns:xlink="http://www.w3.org/1999/xlink" content-type="dwc:institutional_code" xlink:type="simple">IBSP</named-content> 191302); Cave SC-05 (<named-content xmlns:xlink="http://www.w3.org/1999/xlink" content-type="dwc:verbatimCoordinates" xlink:type="simple"><named-content content-type="geo-json" specific-use="{&#34;type&#34;:&#34;Point&#34;,&#34;coordinates&#34;:[-43.891111,-19.951389]}" id="NCID0EO5AE" xlink:type="simple">19°57'05"S, 43°53'28"W</named-content></named-content>), 1 imm., 21/VII/2014, M.P.A. Oliveira col. (<named-content xmlns:xlink="http://www.w3.org/1999/xlink" content-type="dwc:institutional_code" xlink:type="simple">IBSP</named-content> 191303); Rio Acima, Cave VG-27 (<named-content xmlns:xlink="http://www.w3.org/1999/xlink" content-type="dwc:verbatimCoordinates" xlink:type="simple"><named-content content-type="geo-json" specific-use="{&#34;type&#34;:&#34;Point&#34;,&#34;coordinates&#34;:[-43.898333,-20.116389]}" id="NCID0E55AE" xlink:type="simple">20°06'59"S, 43°53'54"W</named-content></named-content>), 1♀, 02-10/VIII/2011, I. Cizauskas et al. (<named-content xmlns:xlink="http://www.w3.org/1999/xlink" content-type="dwc:institutional_code" xlink:type="simple">IBSP</named-content> 191318); Cave VG-28 (<named-content xmlns:xlink="http://www.w3.org/1999/xlink" content-type="dwc:verbatimCoordinates" xlink:type="simple"><named-content content-type="geo-json" specific-use="{&#34;type&#34;:&#34;Point&#34;,&#34;coordinates&#34;:[-43.898611,-20.116111]}" id="NCID0EO6AE" xlink:type="simple">20°06'58"S, 43°53'55"W</named-content></named-content>), 1 imm., <!--PageBreak-->02-10/VIII/2011, I. Cizauskas et al. (<named-content xmlns:xlink="http://www.w3.org/1999/xlink" content-type="dwc:institutional_code" xlink:type="simple">IBSP</named-content> 191319); Caeté, Gruta do Triangulo (<named-content xmlns:xlink="http://www.w3.org/1999/xlink" content-type="dwc:verbatimCoordinates" xlink:type="simple"><named-content content-type="geo-json" specific-use="{&#34;type&#34;:&#34;Point&#34;,&#34;coordinates&#34;:[-43.680833,-19.817500]}" id="NCID0EBAAG" xlink:type="simple">19°49'03"S, 43°40'51"W</named-content></named-content>), 2♀ 1 imm., 25/III/2012, M.E. Bichuette &amp; J.E. Gallão (<named-content xmlns:xlink="http://www.w3.org/1999/xlink" content-type="dwc:institutional_code" xlink:type="simple">IBSP</named-content> 191322-191323); Cave AVG-30 (<named-content xmlns:xlink="http://www.w3.org/1999/xlink" content-type="dwc:verbatimCoordinates" xlink:type="simple"><named-content content-type="geo-json" specific-use="{&#34;type&#34;:&#34;Point&#34;,&#34;coordinates&#34;:[-43.697222,-19.822500]}" id="NCID0ERAAG" xlink:type="simple">19°49'21"S, 43°41'50"W</named-content></named-content>), 1♀, 18/V/2013 (<named-content xmlns:xlink="http://www.w3.org/1999/xlink" content-type="dwc:institutional_code" xlink:type="simple">IBSP</named-content> 191324); Cave AVG-47 (<named-content xmlns:xlink="http://www.w3.org/1999/xlink" content-type="dwc:verbatimCoordinates" xlink:type="simple"><named-content content-type="geo-json" specific-use="{&#34;type&#34;:&#34;Point&#34;,&#34;coordinates&#34;:[-43.695556,-19.822778]}" id="NCID0EBBAG" xlink:type="simple">19°49'22"S, 43°41'44"W</named-content></named-content>), 3♀ 6 imm., 19/XII/2012-<!--PageBreak-->17/V/2013 (<named-content xmlns:xlink="http://www.w3.org/1999/xlink" content-type="dwc:institutional_code" xlink:type="simple">IBSP</named-content> 191325-191326); Cave AVG-66 (<named-content xmlns:xlink="http://www.w3.org/1999/xlink" content-type="dwc:verbatimCoordinates" xlink:type="simple"><named-content content-type="geo-json" specific-use="{&#34;type&#34;:&#34;Point&#34;,&#34;coordinates&#34;:[-43.692778,-19.824444]}" id="NCID0ETBAG" xlink:type="simple">19°49'28"S, 43°41'34"W</named-content></named-content>), 1♂, 08/IV/2014 (<named-content xmlns:xlink="http://www.w3.org/1999/xlink" content-type="dwc:institutional_code" xlink:type="simple">IBSP</named-content> 191305), all collected by M. P.A. Oliveira; Itabirito, Gruta MP-10 (<named-content xmlns:xlink="http://www.w3.org/1999/xlink" content-type="dwc:verbatimCoordinates" xlink:type="simple"><named-content content-type="geo-json" specific-use="{&#34;type&#34;:&#34;Point&#34;,&#34;coordinates&#34;:[-43.887778,-20.266111]}" id="NCID0ENCAG" xlink:type="simple">20°15'58"S, 43°53'16"W</named-content></named-content>), 1 imm., 30/III/2012, Equipe Carste col. (<named-content xmlns:xlink="http://www.w3.org/1999/xlink" content-type="dwc:institutional_code" xlink:type="simple">IBSP</named-content> 191295); <!--PageBreak--><!--PageBreak-->Cave VL-29/30 (<named-content xmlns:xlink="http://www.w3.org/1999/xlink" content-type="dwc:verbatimCoordinates" xlink:type="simple"><named-content content-type="geo-json" specific-use="{&#34;type&#34;:&#34;Point&#34;,&#34;coordinates&#34;:[-43.938611,-20.335000]}" id="NCID0EADAG" xlink:type="simple">20°20'06"S, 43°56'19"W</named-content></named-content>), 1♂ 1imm., 3-20/XI/2007, R. Andrade et al. (<named-content xmlns:xlink="http://www.w3.org/1999/xlink" content-type="dwc:institutional_code" xlink:type="simple">IBSP</named-content> 97952); 1♀, 03-06/X/2011, J. Mascarenhas (<named-content xmlns:xlink="http://www.w3.org/1999/xlink" content-type="dwc:institutional_code" xlink:type="simple">IBSP</named-content> 191320); 1♂, 29/III-03/IV/2012, J. Mascarenhas (<named-content xmlns:xlink="http://www.w3.org/1999/xlink" content-type="dwc:institutional_code" xlink:type="simple">IBSP</named-content> 191321).</p></tp:treatment-sec><tp:treatment-sec sec-type="distribution" id="SECID0E4DAG"><title>Distribution.</title><p>Known only from the state of Minas Gerais, southeastern Brazil (Fig. <xref ref-type="fig" rid="F18">18A–B</xref>).</p></tp:treatment-sec><tp:treatment-sec sec-type="natural history" id="SECID0EHEAG"><title>Natural history.</title><p>All 79 specimens (7♂, 24♀, 48 immature) of <italic><tp:taxon-name><tp:taxon-name-part taxon-name-part-type="genus">Tisentnops</tp:taxon-name-part> <tp:taxon-name-part taxon-name-part-type="species">mineiro</tp:taxon-name-part></tp:taxon-name></italic> sp. n. were collected in 33 caves distributed in rock outcrops in rupestrian fields found <!--PageBreak-->in mountain peaks of the Atlantic Forest and lowland areas of regenerated forest or grasslands. Unlike <italic><tp:taxon-name><tp:taxon-name-part taxon-name-part-type="genus">Tisentnops</tp:taxon-name-part> <tp:taxon-name-part taxon-name-part-type="species">onix</tp:taxon-name-part></tp:taxon-name></italic> sp. n. from limestone caves, <italic><tp:taxon-name><tp:taxon-name-part taxon-name-part-type="genus">Tisentnops</tp:taxon-name-part> <tp:taxon-name-part taxon-name-part-type="species">mineiro</tp:taxon-name-part></tp:taxon-name></italic> sp. n. was only found in iron caves. Additionally, <italic><tp:taxon-name><tp:taxon-name-part taxon-name-part-type="genus">Tisentnops</tp:taxon-name-part> <tp:taxon-name-part taxon-name-part-type="species">mineiro</tp:taxon-name-part></tp:taxon-name></italic> sp. n. was found in palaeoburrows “<italic>Paleotoca</italic>” (natural shelter of extinct mammals, e.g. Giant Armadillos, see <xref ref-type="bibr" rid="B1">Bittencourt et al. 2015</xref>, figs 5–6) in Cave AP-38 in the municipality of Santa Bárbara. <italic><tp:taxon-name><tp:taxon-name-part taxon-name-part-type="genus">Tisentnops</tp:taxon-name-part> <tp:taxon-name-part taxon-name-part-type="species">mineiro</tp:taxon-name-part></tp:taxon-name></italic> sp. n. were found on the ground, under rocks in aphotic zones with high relative humidity (≥ 98%). <italic><tp:taxon-name><tp:taxon-name-part taxon-name-part-type="genus">Tisentnops</tp:taxon-name-part> <tp:taxon-name-part taxon-name-part-type="species">mineiro</tp:taxon-name-part></tp:taxon-name></italic> sp. n. is a troglobite spider restricted to caves from target mining areas and regions of iron formations with high economic interest.</p></tp:treatment-sec><tp:treatment-sec><!--Section generated to contain objects referenced in tp:taxon-treatment.--><fig id="F1" position="float" orientation="portrait"><label>Figure 1.</label><caption><p>
          <italic><tp:taxon-name><tp:taxon-name-part taxon-name-part-type="genus">Tisentnops</tp:taxon-name-part> <tp:taxon-name-part taxon-name-part-type="species">mineiro</tp:taxon-name-part></tp:taxon-name></italic> sp. n., male holotype (<bold>A–G, J</bold>), female paratype, <named-content xmlns:xlink="http://www.w3.org/1999/xlink" content-type="dwc:institutional_code" xlink:type="simple">IBSP</named-content> 191294 (<bold>H–I</bold>). <bold>A</bold> habitus, dorsal view <bold>B</bold> mouthparts, ventral view <bold>C</bold> leg I, prolateral view <bold>D</bold> left male palp, ventral view, showing alveolus (bulb removed) <bold>E</bold> male bulb, prolateral view <bold>F</bold> same, retrolateral view <bold>G</bold> left male palp, prolateral view (bulb removed) <bold>H</bold> female external genitalia, ventral view <bold>I</bold> carapace, ventral view <bold>J</bold> male femur I, retrolateral view.</p></caption><graphic xmlns:xlink="http://www.w3.org/1999/xlink" xlink:href="zookeys-622-047-g001.jpg" position="float" orientation="portrait" xlink:type="simple" id="oo_105557.jpg"/></fig><fig id="F2" position="float" orientation="portrait"><label>Figure 2.</label><caption><p>
                <abbrev xmlns:xlink="http://www.w3.org/1999/xlink" xlink:title="scanning electron microscope" id="ABBRID0EXEAE" xlink:type="simple">SEM</abbrev> images of <italic><tp:taxon-name><tp:taxon-name-part taxon-name-part-type="genus">Tisentnops</tp:taxon-name-part> <tp:taxon-name-part taxon-name-part-type="species">mineiro</tp:taxon-name-part></tp:taxon-name></italic> sp. n., female (<named-content xmlns:xlink="http://www.w3.org/1999/xlink" content-type="dwc:institutional_code" xlink:type="simple">IBSP</named-content> 191297) (<bold>A</bold>–<bold>L</bold>). <bold>A</bold>–<bold>B</bold> chelicerae, ventral view <bold>C</bold> left endite, ventral view <bold>D</bold> detail on left endite, ventral view <bold>E</bold> right endite and labium, ventral view <bold>F</bold> detail apical on right endite, ventral view <bold>G</bold> base of right endite, ventral view <bold>H</bold> left pedipalp, retrolateral view <bold>I</bold> tip detail of left pedipalp, retrolateral view <bold>J</bold> femur of left pedipalp, retrolateral view <bold>K</bold> right pedipalp, prolateral view <bold>L</bold> tip detail of right pedipalp, prolateral view.</p></caption><graphic xmlns:xlink="http://www.w3.org/1999/xlink" xlink:href="zookeys-622-047-g002.jpg" position="float" orientation="portrait" xlink:type="simple" id="oo_105558.jpg"/></fig><fig id="F3" position="float" orientation="portrait"><label>Figure 3.</label><caption><p>
                <abbrev xmlns:xlink="http://www.w3.org/1999/xlink" xlink:title="scanning electron microscope" id="ABBRID0ECMAE" xlink:type="simple">SEM</abbrev> images of <italic><tp:taxon-name><tp:taxon-name-part taxon-name-part-type="genus">Tisentnops</tp:taxon-name-part> <tp:taxon-name-part taxon-name-part-type="species">mineiro</tp:taxon-name-part></tp:taxon-name></italic> sp. n., female (<named-content xmlns:xlink="http://www.w3.org/1999/xlink" content-type="dwc:institutional_code" xlink:type="simple">IBSP</named-content> 191301) (<bold>A</bold>–<bold>I</bold>), female (<named-content xmlns:xlink="http://www.w3.org/1999/xlink" content-type="dwc:institutional_code" xlink:type="simple">IBSP</named-content> 191297) (<bold>J–L</bold>). <bold>A</bold> right tibia, metatarsus and tarsus I, prolateral view <bold>B</bold> tarsal organ on leg I, dorsal view <bold>C</bold> tricobothrial base on leg I, dorsal view <bold>D</bold> claws on left tarsus I, prolateral view <bold>E</bold> claws on left tarsus IV, prolateral view <bold>F</bold> same, detail unpaired claw, prolateral view <bold>G</bold> female internal genitalia, dorsal view <bold>H</bold> same, posterior view <bold>I</bold> same anterior view <bold>J</bold> same, dorsal view <bold>K</bold> same, detail of receptaculum, dorsal view <bold>L</bold> same, anterior view (mmr = membranous anteromedian receptaculum; psb = pair of sclerotized bars; Vb = V-shaped bar).</p></caption><graphic xmlns:xlink="http://www.w3.org/1999/xlink" xlink:href="zookeys-622-047-g003.jpg" position="float" orientation="portrait" xlink:type="simple" id="oo_105559.jpg"/></fig><fig id="F4" position="float" orientation="portrait"><label>Figure 4.</label><caption><p>
          <italic><tp:taxon-name><tp:taxon-name-part taxon-name-part-type="genus">Tisentnops</tp:taxon-name-part> <tp:taxon-name-part taxon-name-part-type="species">mineiro</tp:taxon-name-part></tp:taxon-name></italic> sp. n., male from Moeda, Minas Gerais (<bold>A–C</bold>), female from Santa Bárbara, Minas Gerais (<named-content xmlns:xlink="http://www.w3.org/1999/xlink" content-type="dwc:institutional_code" xlink:type="simple">IBSP</named-content> 191313) (<bold>D–E</bold>), <italic><tp:taxon-name><tp:taxon-name-part taxon-name-part-type="genus">Tisentnops</tp:taxon-name-part> <tp:taxon-name-part taxon-name-part-type="species">onix</tp:taxon-name-part></tp:taxon-name></italic> sp. n., male holotype <bold>(F–H)</bold>, female paratype (<bold>I–J</bold>). <italic><tp:taxon-name><tp:taxon-name-part taxon-name-part-type="genus">Taintnops</tp:taxon-name-part> <tp:taxon-name-part taxon-name-part-type="species">paposo</tp:taxon-name-part></tp:taxon-name></italic> sp. n. from Taltal, Antofagasta, Chile (<bold>K</bold>). <bold>A</bold> left pedipalp, prolateral view <bold>B</bold> same, ventral view <bold>C</bold> same, retrolateral view <bold>D</bold> sclerotized parts of internal genitalia, ventral view <bold>E</bold> same, dorsal view <bold>F</bold> left pedipalp, prolateral view <bold>G</bold> same, ventral view <bold>H</bold> same, retrolateral view <bold>I</bold> sclerotized parts of internal genitalia, ventral view <bold>J</bold> same, dorsal view <bold>K</bold> internal genitalia, ventral view (mmr = membranous anteromedian receptaculum; psb = pair of sclerotized bars; Vb = V-shaped bar). Scale bars: <bold>A–C, F–H</bold> = 1 mm, <bold>D–E, I–K</bold> = 0.5 mm.</p></caption><graphic xmlns:xlink="http://www.w3.org/1999/xlink" xlink:href="zookeys-622-047-g004.jpg" position="float" orientation="portrait" xlink:type="simple" id="oo_105560.jpg"/></fig><fig id="F17" position="float" orientation="portrait"><label>Figure 17.</label><caption><p>
          <italic><tp:taxon-name><tp:taxon-name-part taxon-name-part-type="genus">Tisentnops</tp:taxon-name-part> <tp:taxon-name-part taxon-name-part-type="species">mineiro</tp:taxon-name-part></tp:taxon-name></italic> sp. n. (<bold>A</bold>), <italic><tp:taxon-name><tp:taxon-name-part taxon-name-part-type="genus">Tisentnops</tp:taxon-name-part> <tp:taxon-name-part taxon-name-part-type="species">onix</tp:taxon-name-part></tp:taxon-name></italic> sp. n. (<bold>B–D</bold>), <italic><tp:taxon-name><tp:taxon-name-part taxon-name-part-type="genus">Carajas</tp:taxon-name-part> <tp:taxon-name-part taxon-name-part-type="species">paraua</tp:taxon-name-part></tp:taxon-name></italic> sp. n. (<bold>E–I</bold>). <bold>A</bold> adult female on the soil <bold>B</bold> Gruta da Taboa, Minas Gerais, Brazil, showing the rocks on the soil where specimens of <italic><tp:taxon-name><tp:taxon-name-part taxon-name-part-type="genus">Tisentnops</tp:taxon-name-part> <tp:taxon-name-part taxon-name-part-type="species">onix</tp:taxon-name-part></tp:taxon-name></italic> sp. n. were collected <bold>C</bold> adult female on the soil <bold>D</bold> same <bold>E</bold> adult female on rock <bold>F</bold> adult male on rock <bold>G</bold> adult female on rock <bold>H</bold> immature on rock <bold>I</bold> same.</p></caption><graphic xmlns:xlink="http://www.w3.org/1999/xlink" xlink:href="zookeys-622-047-g017.jpg" position="float" orientation="portrait" xlink:type="simple" id="oo_105573.jpg"/></fig><fig id="F18" position="float" orientation="portrait"><label>Figure 18.</label><caption><p>Distribution maps of <italic><tp:taxon-name><tp:taxon-name-part taxon-name-part-type="genus">Tisentnops</tp:taxon-name-part> <tp:taxon-name-part taxon-name-part-type="species">mineiro</tp:taxon-name-part></tp:taxon-name></italic> sp. n (white circles) and <italic><tp:taxon-name><tp:taxon-name-part taxon-name-part-type="genus">Tisentnops</tp:taxon-name-part> <tp:taxon-name-part taxon-name-part-type="species">onix</tp:taxon-name-part></tp:taxon-name></italic> sp. n. (white triangles) from the state of Minas Gerais, Brazil.</p></caption><graphic xmlns:xlink="http://www.w3.org/1999/xlink" xlink:href="zookeys-622-047-g018.jpg" position="float" orientation="portrait" xlink:type="simple" id="oo_105574.jpg"/></fig></tp:treatment-sec><ref-list><ref id="B1"><mixed-citation xmlns:xlink="http://www.w3.org/1999/xlink" xlink:type="simple">
          <person-group><name name-style="western"><surname>Bittencourt</surname><given-names>JS</given-names></name><name name-style="western"><surname>Vasconcelos</surname><given-names>AG</given-names></name><name name-style="western"><surname>Carmo</surname><given-names>FF</given-names></name><name name-style="western"><surname>Buchmann</surname><given-names>FS</given-names></name></person-group> (<year>2015</year>) <article-title>Registro paleontológico em caverna desenvolvida em formações ferríferas na Serra da Gandarela (MG).</article-title> In: <person-group><name name-style="western"><surname>Ruchkys</surname><given-names>ÚA</given-names></name><name name-style="western"><surname>Travassos</surname><given-names>LEP</given-names></name><name name-style="western"><surname>Rasteiro</surname><given-names>MA</given-names></name><name name-style="western"><surname>Faria</surname><given-names>LE</given-names></name></person-group> (<role>Eds</role>) <issue-title>Patrimônio Espeleológico em Rochas Ferruginosas.</issue-title> <source>Sociedade Brasileira de Espeleologia, Campinas</source>, <fpage>191</fpage>–<lpage>209</lpage>.</mixed-citation></ref></ref-list></tp:taxon-treatment>
