# Supplementary material for: Descriptions of two new genera of the spider family Caponiidae (Arachnida, Araneae) and an update of Tisentnops and Taintnops from Brazil and Chile
Source: Zookeys. 2016 Oct 6;(622):47–84. doi: 10.3897/zookeys.622.8682 (PMC5096409; doi:10.3897/zookeys.622.8682)
Supplement: XML Treatment for Tisentnops onix [file zookeys.622.8682-treatment3.xml]

<!DOCTYPE tp:taxon-treatment
  PUBLIC "-//TaxonX//DTD Taxonomic Treatment Publishing DTD v0 20100105//EN" "tax-treatment-NSO.dtd">
<tp:taxon-treatment xmlns:tp="http://www.plazi.org/taxpub"><tp:treatment-meta><kwd-group><label>Taxon classification</label><kwd><named-content content-type="kingdom">Animalia</named-content></kwd><kwd><named-content content-type="order">Araneae</named-content></kwd><kwd><named-content content-type="family">Caponiidae</named-content></kwd></kwd-group><mixed-citation publication-type="journal"><person-group><name><surname>Brescovit</surname><given-names>Antonio D.</given-names></name><name><surname>Sánchez-Ruiz</surname><given-names>Alexander</given-names></name></person-group><article-title>Descriptions of two new genera of the spider family <tp:taxon-name><tp:taxon-name-part taxon-name-part-type="family">Caponiidae</tp:taxon-name-part></tp:taxon-name> (<tp:taxon-name><tp:taxon-name-part taxon-name-part-type="class">Arachnida</tp:taxon-name-part></tp:taxon-name>, <tp:taxon-name><tp:taxon-name-part taxon-name-part-type="order">Araneae</tp:taxon-name-part></tp:taxon-name>) and an update of <italic><tp:taxon-name><tp:taxon-name-part taxon-name-part-type="genus">Tisentnops</tp:taxon-name-part></tp:taxon-name></italic> and <italic><tp:taxon-name><tp:taxon-name-part taxon-name-part-type="genus">Taintnops</tp:taxon-name-part></tp:taxon-name></italic> from Brazil and Chile</article-title><source>Zookeys</source><day>6</day><month>10</month><year>2016</year><volume>2016</volume><issue>622</issue><fpage>47</fpage><lpage>84</lpage><pub-id pub-id-type="doi">10.3897/zookeys.622.8682</pub-id></mixed-citation></tp:treatment-meta><tp:nomenclature><tp:taxon-name>
            <tp:taxon-name-part taxon-name-part-type="genus">Tisentnops</tp:taxon-name-part>
            <tp:taxon-name-part taxon-name-part-type="species">onix</tp:taxon-name-part>
            <object-id xmlns:xlink="http://www.w3.org/1999/xlink" content-type="zoobank" xlink:type="simple">http://zoobank.org/1EDE3574-70B1-43DC-8A92-0316D2C8A4CD</object-id>
          </tp:taxon-name><tp:taxon-status xmlns:xlink="http://www.w3.org/1999/xlink" xlink:type="simple">sp. n.</tp:taxon-status><xref ref-type="fig" rid="F4">Figures 4F–J</xref><xref ref-type="fig" rid="F5">, 5</xref><xref ref-type="fig" rid="F17">, 17B–D</xref><!--PageBreak--></tp:nomenclature><tp:treatment-sec sec-type="Types" id="SECID0ECIAG"><title>Types.</title><p>Male holotype from Maciço da Gruta da Taboa, Cave 64 (<named-content xmlns:xlink="http://www.w3.org/1999/xlink" content-type="dwc:verbatimCoordinates" xlink:type="simple"><named-content content-type="geo-json" specific-use="{&#34;type&#34;:&#34;Point&#34;,&#34;coordinates&#34;:[-44.926111,-19.476389]}" id="NCID0ELIAG" xlink:type="simple">19°28'35"S, 44°55'34"W</named-content></named-content>), Sete Lagoas, Minas Gerais, Brazil, 26.II.2015, F. Bondezan col., deposited in <named-content xmlns:xlink="http://www.w3.org/1999/xlink" content-type="dwc:institutional_code" xlink:type="simple">IBSP</named-content> 186339; female paratype from Gruta da Taboa (<named-content xmlns:xlink="http://www.w3.org/1999/xlink" content-type="dwc:verbatimCoordinates" xlink:type="simple"><named-content content-type="geo-json" specific-use="{&#34;type&#34;:&#34;Point&#34;,&#34;coordinates&#34;:[-44.316667,-19.466944]}" id="NCID0E2IAG" xlink:type="simple">19°28'01"S, 44°19'0"W</named-content></named-content>), Fazenda Taboa, Sete Lagoas, Minas Gerais, 31.IV.2014, L.S. Carvalho col., deposited in <named-content xmlns:xlink="http://www.w3.org/1999/xlink" content-type="dwc:institutional_code" xlink:type="simple">UFMG</named-content> 15527.</p></tp:treatment-sec><tp:treatment-sec sec-type="etymology" id="SECID0EEJAG"><title>Etymology.</title><p>The specific name refers to the shape of the black spot on the ocular area which resembles a lozenge-shaped <tp:taxon-name><tp:taxon-name-part taxon-name-part-type="species">onyx</tp:taxon-name-part></tp:taxon-name> jewel.</p></tp:treatment-sec><tp:treatment-sec sec-type="diagnosis" id="SECID0ETJAG"><title>Diagnosis.</title><p>
            <italic><tp:taxon-name><tp:taxon-name-part taxon-name-part-type="genus">Tisentnops</tp:taxon-name-part> <tp:taxon-name-part taxon-name-part-type="species">onyx</tp:taxon-name-part></tp:taxon-name></italic> sp. n. differs from <italic><tp:taxon-name><tp:taxon-name-part taxon-name-part-type="genus">Tisentnops</tp:taxon-name-part> <tp:taxon-name-part taxon-name-part-type="species">mineiro</tp:taxon-name-part></tp:taxon-name></italic> sp. n. by the presence of two eyes (Fig. <xref ref-type="fig" rid="F5">5E</xref>) and by a longer and more slender internal V-shaped dorsal fold in the female genitalia (Fig. <xref ref-type="fig" rid="F4">4F–G</xref>).</p></tp:treatment-sec><tp:treatment-sec sec-type="description" id="SECID0EVKAG"><title>Description.</title><p>
            <bold>Male (holotype).</bold> Total length 3.7. Carapace 1.8 long, 1.4 wide. Coloration as in <italic><tp:taxon-name><tp:taxon-name-part taxon-name-part-type="genus">Tisentnops</tp:taxon-name-part> <tp:taxon-name-part taxon-name-part-type="species">mineiro</tp:taxon-name-part></tp:taxon-name></italic> sp. n., except cephalothorax red-brown, with black spot in the ocular area, and legs olive-brown. Leg measurements: I: femur 1.2/ patella 0.6/ tibia 1.0/ metatarsus 0.5/ tarsus 0.5/ total 3.8; II: 1.05/ 0.55/ 0.6/ 0.45/ 0.45/ 3.1; III: 0.9/ 0.4/ 0.6/ 0.5/ 0.5/ 2.9; IV: 1.2/ 0.6/ 1.2/ 0.6/ 0.7/ 4.3. Legs with long trichobothria. Elongate raised sockets as in <italic><tp:taxon-name><tp:taxon-name-part taxon-name-part-type="genus">Tisentnops</tp:taxon-name-part> <tp:taxon-name-part taxon-name-part-type="species">mineiro</tp:taxon-name-part></tp:taxon-name></italic> sp. n. Palpal cymbium twice the length of the bulb, bulb enlarged distally, next to the base of the embolus. Embolus curved, half the length of bulb and narrow medially (Fig. <xref ref-type="fig" rid="F4">4F–H</xref>).</p><p>
            <bold>Female (paratype)</bold>. Total length 4.7. Carapace 1.9 long, 1.4 wide. Coloration as in male, except sternum, endites and chelicerae red-brown (Fig. <xref ref-type="fig" rid="F5">5A–E</xref>). Leg measurements: I: femur 1.3/ patella 0.6/ tibia 1.0/ metatarsus 0.5/ tarsus 0.5/ total 3.9; II: 1.1/ 0.5/ 0.8/ 0.5/ 0.4/ 3.3; III: 0.9/ 0.5/ 0.6/ 0.6/ 0.4/ 3.0; IV: 1.2/ 0.5/ 1.2/ 0.9/ 0.7/ 4.5. Legs with tricobothria as in male (Fig. <xref ref-type="fig" rid="F5">5H</xref>). Elongated raised sockets as in male. External female genitalia weakly sclerotized, transparent so that receptaculum is visible (Fig. <xref ref-type="fig" rid="F5">5F</xref>). Internal female genitalia with a straight anterior margin of the hyaline membrane that covers the elongate sclerotized bars, an elongate, membranous anteromedian receptaculum with a narrow base, and a slender V-shaped dorsal fold (Fig. <xref ref-type="fig" rid="F4">4F–G</xref>).</p></tp:treatment-sec><tp:treatment-sec sec-type="material" id="SECID0EJMAG"><title>Other material examined.</title><p>None.</p><!--PageBreak--></tp:treatment-sec><tp:treatment-sec sec-type="distribution" id="SECID0EPMAG"><title>Distribution.</title><p>Known only from the type locality in the state of Minas Gerais, southeastern Brazil (Fig. <xref ref-type="fig" rid="F18">18A</xref>).</p></tp:treatment-sec><tp:treatment-sec sec-type="natural history" id="SECID0EZMAG"><title>Natural history.</title><p>
            <italic><tp:taxon-name><tp:taxon-name-part taxon-name-part-type="genus">Tisentnops</tp:taxon-name-part> <tp:taxon-name-part taxon-name-part-type="species">onix</tp:taxon-name-part></tp:taxon-name></italic> sp. n. is a troglobite spider. The female was collected from a cave, 15–20 meters from the entrance, under a rock in the aphotic area. The soil is very humid, composed of large and small rocks (Fig. <xref ref-type="fig" rid="F17">17A</xref>), is not sandy and lacks bat guano. Four people were collecting for at least 3 hours in this cave, and this was the only <tp:taxon-name><tp:taxon-name-part taxon-name-part-type="family">Caponiidae</tp:taxon-name-part></tp:taxon-name> collected. Other arachnids were also captured: two species of spiders from the <tp:taxon-name><tp:taxon-name-part taxon-name-part-type="family">Ctenidae</tp:taxon-name-part></tp:taxon-name>, <italic><tp:taxon-name><tp:taxon-name-part taxon-name-part-type="genus">Enoploctenus</tp:taxon-name-part></tp:taxon-name></italic> Simon and of <italic><tp:taxon-name><tp:taxon-name-part taxon-name-part-type="genus">Ctenus</tp:taxon-name-part></tp:taxon-name></italic> Keyserling, many specimens <tp:taxon-name><tp:taxon-name-part taxon-name-part-type="genus">Mesabolivar</tp:taxon-name-part> <tp:taxon-name-part taxon-name-part-type="uncertainty-rank">aff.</tp:taxon-name-part> <tp:taxon-name-part taxon-name-part-type="species">togatus</tp:taxon-name-part></tp:taxon-name> (<tp:taxon-name><tp:taxon-name-part taxon-name-part-type="family">Pholcidae</tp:taxon-name-part></tp:taxon-name>), and specimens of <italic><tp:taxon-name><tp:taxon-name-part taxon-name-part-type="genus">Loxosceles</tp:taxon-name-part> <tp:taxon-name-part taxon-name-part-type="species">similis</tp:taxon-name-part></tp:taxon-name></italic> Moenkhaus (<tp:taxon-name><tp:taxon-name-part taxon-name-part-type="family">Sicariidae</tp:taxon-name-part></tp:taxon-name>). Additionally, one species of <italic><tp:taxon-name><tp:taxon-name-part taxon-name-part-type="genus">Charinus</tp:taxon-name-part></tp:taxon-name></italic> Simon (<tp:taxon-name><tp:taxon-name-part taxon-name-part-type="order">Amblypygi</tp:taxon-name-part></tp:taxon-name>) and <tp:taxon-name><tp:taxon-name-part taxon-name-part-type="order">Pseudoscorpiones</tp:taxon-name-part></tp:taxon-name> of the family <tp:taxon-name><tp:taxon-name-part taxon-name-part-type="family">Cheliferidae</tp:taxon-name-part></tp:taxon-name> were captured. No natural history data was obtained from the male specimen, but it was found in the aphotic area of Cave 64.</p><!--PageBreak--></tp:treatment-sec><tp:treatment-sec><!--Section generated to contain objects referenced in tp:taxon-treatment.--><fig id="F4" position="float" orientation="portrait"><label>Figure 4.</label><caption><p>
          <italic><tp:taxon-name><tp:taxon-name-part taxon-name-part-type="genus">Tisentnops</tp:taxon-name-part> <tp:taxon-name-part taxon-name-part-type="species">mineiro</tp:taxon-name-part></tp:taxon-name></italic> sp. n., male from Moeda, Minas Gerais (<bold>A–C</bold>), female from Santa Bárbara, Minas Gerais (<named-content xmlns:xlink="http://www.w3.org/1999/xlink" content-type="dwc:institutional_code" xlink:type="simple">IBSP</named-content> 191313) (<bold>D–E</bold>), <italic><tp:taxon-name><tp:taxon-name-part taxon-name-part-type="genus">Tisentnops</tp:taxon-name-part> <tp:taxon-name-part taxon-name-part-type="species">onix</tp:taxon-name-part></tp:taxon-name></italic> sp. n., male holotype <bold>(F–H)</bold>, female paratype (<bold>I–J</bold>). <italic><tp:taxon-name><tp:taxon-name-part taxon-name-part-type="genus">Taintnops</tp:taxon-name-part> <tp:taxon-name-part taxon-name-part-type="species">paposo</tp:taxon-name-part></tp:taxon-name></italic> sp. n. from Taltal, Antofagasta, Chile (<bold>K</bold>). <bold>A</bold> left pedipalp, prolateral view <bold>B</bold> same, ventral view <bold>C</bold> same, retrolateral view <bold>D</bold> sclerotized parts of internal genitalia, ventral view <bold>E</bold> same, dorsal view <bold>F</bold> left pedipalp, prolateral view <bold>G</bold> same, ventral view <bold>H</bold> same, retrolateral view <bold>I</bold> sclerotized parts of internal genitalia, ventral view <bold>J</bold> same, dorsal view <bold>K</bold> internal genitalia, ventral view (mmr = membranous anteromedian receptaculum; psb = pair of sclerotized bars; Vb = V-shaped bar). Scale bars: <bold>A–C, F–H</bold> = 1 mm, <bold>D–E, I–K</bold> = 0.5 mm.</p></caption><graphic xmlns:xlink="http://www.w3.org/1999/xlink" xlink:href="zookeys-622-047-g004.jpg" position="float" orientation="portrait" xlink:type="simple" id="oo_105560.jpg"/></fig><fig id="F5" position="float" orientation="portrait"><label>Figure 5.</label><caption><p>
          <italic><tp:taxon-name><tp:taxon-name-part taxon-name-part-type="genus">Tisentnops</tp:taxon-name-part> <tp:taxon-name-part taxon-name-part-type="species">onix</tp:taxon-name-part></tp:taxon-name></italic> sp. n., female holotype (<bold>A–I</bold>). <bold>A</bold> habitus, dorsal view <bold>B</bold> same, ventral view <bold>C</bold> same, lateral view <bold>D</bold> carapace, dorsal view <bold>E</bold> ocular area, dorsal view <bold>F</bold> abdomen, genital area, ventral view <bold>G</bold> mouthparts, ventral view <bold>H</bold> leg I, prolateral view, showing long hairs <bold>I</bold> spinnerets, ventral view.</p></caption><graphic xmlns:xlink="http://www.w3.org/1999/xlink" xlink:href="zookeys-622-047-g005.jpg" position="float" orientation="portrait" xlink:type="simple" id="oo_105561.jpg"/></fig><fig id="F17" position="float" orientation="portrait"><label>Figure 17.</label><caption><p>
          <italic><tp:taxon-name><tp:taxon-name-part taxon-name-part-type="genus">Tisentnops</tp:taxon-name-part> <tp:taxon-name-part taxon-name-part-type="species">mineiro</tp:taxon-name-part></tp:taxon-name></italic> sp. n. (<bold>A</bold>), <italic><tp:taxon-name><tp:taxon-name-part taxon-name-part-type="genus">Tisentnops</tp:taxon-name-part> <tp:taxon-name-part taxon-name-part-type="species">onix</tp:taxon-name-part></tp:taxon-name></italic> sp. n. (<bold>B–D</bold>), <italic><tp:taxon-name><tp:taxon-name-part taxon-name-part-type="genus">Carajas</tp:taxon-name-part> <tp:taxon-name-part taxon-name-part-type="species">paraua</tp:taxon-name-part></tp:taxon-name></italic> sp. n. (<bold>E–I</bold>). <bold>A</bold> adult female on the soil <bold>B</bold> Gruta da Taboa, Minas Gerais, Brazil, showing the rocks on the soil where specimens of <italic><tp:taxon-name><tp:taxon-name-part taxon-name-part-type="genus">Tisentnops</tp:taxon-name-part> <tp:taxon-name-part taxon-name-part-type="species">onix</tp:taxon-name-part></tp:taxon-name></italic> sp. n. were collected <bold>C</bold> adult female on the soil <bold>D</bold> same <bold>E</bold> adult female on rock <bold>F</bold> adult male on rock <bold>G</bold> adult female on rock <bold>H</bold> immature on rock <bold>I</bold> same.</p></caption><graphic xmlns:xlink="http://www.w3.org/1999/xlink" xlink:href="zookeys-622-047-g017.jpg" position="float" orientation="portrait" xlink:type="simple" id="oo_105573.jpg"/></fig><fig id="F18" position="float" orientation="portrait"><label>Figure 18.</label><caption><p>Distribution maps of <italic><tp:taxon-name><tp:taxon-name-part taxon-name-part-type="genus">Tisentnops</tp:taxon-name-part> <tp:taxon-name-part taxon-name-part-type="species">mineiro</tp:taxon-name-part></tp:taxon-name></italic> sp. n (white circles) and <italic><tp:taxon-name><tp:taxon-name-part taxon-name-part-type="genus">Tisentnops</tp:taxon-name-part> <tp:taxon-name-part taxon-name-part-type="species">onix</tp:taxon-name-part></tp:taxon-name></italic> sp. n. (white triangles) from the state of Minas Gerais, Brazil.</p></caption><graphic xmlns:xlink="http://www.w3.org/1999/xlink" xlink:href="zookeys-622-047-g018.jpg" position="float" orientation="portrait" xlink:type="simple" id="oo_105574.jpg"/></fig></tp:treatment-sec></tp:taxon-treatment>
