# Supplementary material for: Descriptions of two new genera of the spider family Caponiidae (Arachnida, Araneae) and an update of Tisentnops and Taintnops from Brazil and Chile
Source: Zookeys. 2016 Oct 6;(622):47–84. doi: 10.3897/zookeys.622.8682 (PMC5096409; doi:10.3897/zookeys.622.8682)
Supplement: XML Treatment for Taintnops [file zookeys.622.8682-treatment4.xml]

<!DOCTYPE tp:taxon-treatment
  PUBLIC "-//TaxonX//DTD Taxonomic Treatment Publishing DTD v0 20100105//EN" "tax-treatment-NSO.dtd">
<tp:taxon-treatment xmlns:tp="http://www.plazi.org/taxpub"><tp:treatment-meta><kwd-group><label>Taxon classification</label><kwd><named-content content-type="kingdom">Animalia</named-content></kwd><kwd><named-content content-type="order">Araneae</named-content></kwd><kwd><named-content content-type="family">Caponiidae</named-content></kwd></kwd-group><mixed-citation publication-type="journal"><person-group><name><surname>Brescovit</surname><given-names>Antonio D.</given-names></name><name><surname>Sánchez-Ruiz</surname><given-names>Alexander</given-names></name></person-group><article-title>Descriptions of two new genera of the spider family <tp:taxon-name><tp:taxon-name-part taxon-name-part-type="family">Caponiidae</tp:taxon-name-part></tp:taxon-name> (<tp:taxon-name><tp:taxon-name-part taxon-name-part-type="class">Arachnida</tp:taxon-name-part></tp:taxon-name>, <tp:taxon-name><tp:taxon-name-part taxon-name-part-type="order">Araneae</tp:taxon-name-part></tp:taxon-name>) and an update of <italic><tp:taxon-name><tp:taxon-name-part taxon-name-part-type="genus">Tisentnops</tp:taxon-name-part></tp:taxon-name></italic> and <italic><tp:taxon-name><tp:taxon-name-part taxon-name-part-type="genus">Taintnops</tp:taxon-name-part></tp:taxon-name></italic> from Brazil and Chile</article-title><source>Zookeys</source><day>6</day><month>10</month><year>2016</year><volume>2016</volume><issue>622</issue><fpage>47</fpage><lpage>84</lpage><pub-id pub-id-type="doi">10.3897/zookeys.622.8682</pub-id></mixed-citation></tp:treatment-meta><tp:nomenclature><tp:taxon-name>
            <tp:taxon-name-part taxon-name-part-type="genus">Taintnops</tp:taxon-name-part>
          </tp:taxon-name><tp:taxon-authority>Platnick</tp:taxon-authority><tp:nomenclature-citation-list><tp:nomenclature-citation><tp:taxon-name>
                <tp:taxon-name-part taxon-name-part-type="genus">Taintnops</tp:taxon-name-part>
              </tp:taxon-name><comment>Platnick, 1994b: 9 (type species by original designation <tp:taxon-name><tp:taxon-name-part taxon-name-part-type="genus">Taintnops</tp:taxon-name-part> <tp:taxon-name-part taxon-name-part-type="species">goloboffi</tp:taxon-name-part></tp:taxon-name> Platnick).</comment></tp:nomenclature-citation></tp:nomenclature-citation-list></tp:nomenclature><tp:treatment-sec sec-type="diagnosis" id="SECID0EKRAG"><title>Diagnosis.</title><p>Members of <italic><tp:taxon-name><tp:taxon-name-part taxon-name-part-type="genus">Taintnops</tp:taxon-name-part></tp:taxon-name></italic> can be separated from other caponiids as follows: from <tp:taxon-name><tp:taxon-name-part taxon-name-part-type="above-genus">Nopinae</tp:taxon-name-part></tp:taxon-name> genera by having entire, rather than subsegmented tarsi, from <italic><tp:taxon-name><tp:taxon-name-part taxon-name-part-type="genus">Caponia</tp:taxon-name-part></tp:taxon-name></italic>, <italic><tp:taxon-name><tp:taxon-name-part taxon-name-part-type="genus">Calponia</tp:taxon-name-part></tp:taxon-name></italic>, <italic><tp:taxon-name><tp:taxon-name-part taxon-name-part-type="genus">Carajas</tp:taxon-name-part></tp:taxon-name></italic> gen n., <italic><tp:taxon-name><tp:taxon-name-part taxon-name-part-type="genus">Nasutonops</tp:taxon-name-part></tp:taxon-name></italic> gen. n. and <italic><tp:taxon-name><tp:taxon-name-part taxon-name-part-type="genus">Notnops</tp:taxon-name-part></tp:taxon-name></italic> by having only two eyes (Fig. <xref ref-type="fig" rid="F6">6B</xref>), from <italic><tp:taxon-name><tp:taxon-name-part taxon-name-part-type="genus">Diploglena</tp:taxon-name-part></tp:taxon-name></italic> and <italic><tp:taxon-name><tp:taxon-name-part taxon-name-part-type="genus">Tisentnops</tp:taxon-name-part></tp:taxon-name></italic> by the normal (rather than anteriorly expanded) palpal endites (Figs <xref ref-type="fig" rid="F6">6C</xref>, <xref ref-type="fig" rid="F7">7B</xref>), and from <italic><tp:taxon-name><tp:taxon-name-part taxon-name-part-type="genus">Caponina</tp:taxon-name-part></tp:taxon-name></italic> by the pear-shaped bulb and the short, distally situated embolus of males (<xref ref-type="bibr" rid="B11">Platnick 1994b</xref>, figs 22–24) and the distinct pad of shortened setae on the distodorsal surface of the female palpal tarsus (Figs <xref ref-type="fig" rid="F6">6E</xref>, <xref ref-type="fig" rid="F7">7D–E</xref>).</p><fig id="F6" position="float" orientation="portrait"><label>Figure 6.</label><caption><p>
          <italic><tp:taxon-name><tp:taxon-name-part taxon-name-part-type="genus">Taintnops</tp:taxon-name-part> <tp:taxon-name-part taxon-name-part-type="species">paposo</tp:taxon-name-part></tp:taxon-name></italic> sp. n. from Taltal, Antofagasta, Chile, female paratype (<bold>A–J</bold>) <bold>A</bold> habitus, dorsal view <bold>B</bold> carapace, ocular area, dorsal view <bold>C</bold> carapace, ventral view <bold>D</bold> leg I, metatarsus and tarsus distal, retrolateral view <bold>E</bold> pedipalp, prolateral view <bold>F</bold> same, retrolateral view <bold>G</bold> leg I, prolateral view <bold>H</bold> genital area, ventral view <bold>I</bold> spinnerets, posterior view <bold>J</bold> same, ventral view.</p></caption><graphic xmlns:xlink="http://www.w3.org/1999/xlink" xlink:href="zookeys-622-047-g006.jpg" position="float" orientation="portrait" xlink:type="simple" id="oo_105562.jpg"/></fig><fig id="F7" position="float" orientation="portrait"><label>Figure 7.</label><caption><p>
                <abbrev xmlns:xlink="http://www.w3.org/1999/xlink" xlink:title="scanning electron microscope" id="ABBRID0EBWAG" xlink:type="simple">SEM</abbrev> images of <italic><tp:taxon-name><tp:taxon-name-part taxon-name-part-type="genus">Taintnops</tp:taxon-name-part> <tp:taxon-name-part taxon-name-part-type="species">paposo</tp:taxon-name-part></tp:taxon-name></italic> sp. n., female paratype (<bold>A–I</bold>) <bold>A</bold> chelicerae, ventral view <bold>B</bold> left endite and labium, ventral view <bold>C</bold> left serrula, ventral view <bold>D</bold> left pedipalp, prolateral view <bold>E</bold> same, distal area, prolateral view <bold>F</bold> paired claws on right leg I, prolateral view <bold>G</bold> trichobotria base on leg II, dorsal view <bold>H</bold> sensilla on leg II, dorsal view <bold>I</bold> paired claws on right leg IV, prolateral view.</p></caption><graphic xmlns:xlink="http://www.w3.org/1999/xlink" xlink:href="zookeys-622-047-g007.jpg" position="float" orientation="portrait" xlink:type="simple" id="oo_105563.jpg"/></fig></tp:treatment-sec><tp:treatment-sec sec-type="description" id="SECID0EIXAG"><title>Description.</title><p>Described by <xref ref-type="bibr" rid="B11">Platnick (1994b)</xref>, but new details from <abbrev xmlns:xlink="http://www.w3.org/1999/xlink" xlink:title="scanning electron microscope" id="ABBRID0ESXAG" xlink:type="simple">SEM</abbrev> data and fresh specimens are presented here. Two eyes surrounded by a black area (Fig. <xref ref-type="fig" rid="F6">6B</xref>). Clypeus with at least six pairs of long setae (Figs <xref ref-type="fig" rid="F6">6B–C</xref>). Chelicerae (Fig. <xref ref-type="fig" rid="F7">7A</xref>) with short tooth-shaped tip on median lamina and white membranous lobe opposite the tip of the cheliceral fang. Endites acuminate, converging, not touching and not protuberant posteriorly (Figs <xref ref-type="fig" rid="F6">6C</xref>, <xref ref-type="fig" rid="F7">7B</xref>), serrula distal, with a single tooth row (Fig. <xref ref-type="fig" rid="F7">7C</xref>). Labium covered with plumose setae (Fig. <xref ref-type="fig" rid="F7">7B</xref>). Sternum oval, cuticle with long black setae (Fig. <xref ref-type="fig" rid="F6">6C</xref>). Female palp with dense patch of setae prolaterally and distinct distodorsal pad of shortened setae (Figs <xref ref-type="fig" rid="F6">6E–F</xref>, <xref ref-type="fig" rid="F7">7D–E</xref>). Legs pilose (Figs <xref ref-type="fig" rid="F6">6D, G</xref>), paired claws I-II with six teeth, and unpaired claw short without teeth (Fig. <xref ref-type="fig" rid="F7">7F</xref>), paired claws III-IV with five teeth (Fig. <xref ref-type="fig" rid="F7">7I</xref>), and unpaired claws short. Tarsal organ not found. Tibiae with row of five dorsal and two prolateral trichobothria; metatarsi and tarsi with two prolateral and two dorsal pairs of trichobothria, with a semicircular rim bearing few ridges (Fig. <xref ref-type="fig" rid="F7">7G</xref>), elongate and slightly sulcate sensilla (Fig. <xref ref-type="fig" rid="F7">7H</xref>). Six spinnerets in typical caponiid arrangement; anterior laterals greatly reduced and the same length as posterior laterals, females apparently with one major ampullate gland spigot and two smaller piriform gland spigots; posterior medians with single, enlarged, medially situated spigot presumed to serve the minor ampullate gland and 10–12 smaller, more peripheral spigots, arranged in a ring, presumed to serve the aciniform glands; posterior laterals with peripheral ring of 8–10 presumed aciniform gland spigots (Fig. <xref ref-type="fig" rid="F6">6I–J</xref>). External female genitalia with weakly sclerotized anterior plate. Internal female genitalia consisting of large, oval anteromedian membranous receptaculum, and V-shaped posterior bar with wide ends (Fig. <xref ref-type="fig" rid="F16">16E</xref>; <xref ref-type="bibr" rid="B11">Platnick 1994b</xref>: fig. 25).</p></tp:treatment-sec><tp:treatment-sec><!--Section generated to contain objects referenced in tp:taxon-treatment.--><fig id="F16" position="float" orientation="portrait"><label>Figure 16.</label><caption><p>
          <italic><tp:taxon-name><tp:taxon-name-part taxon-name-part-type="genus">Carajas</tp:taxon-name-part> <tp:taxon-name-part taxon-name-part-type="species">paraua</tp:taxon-name-part></tp:taxon-name></italic> sp. n., male from <named-content xmlns:xlink="http://www.w3.org/1999/xlink" content-type="dwc:institutional_code" xlink:type="simple">IBSP</named-content> 161191 (<bold>A–C</bold>) and female from <named-content xmlns:xlink="http://www.w3.org/1999/xlink" content-type="dwc:institutional_code" xlink:type="simple">IBSP</named-content> 191285 (<bold>D</bold>). <bold>A</bold> left pedipalp, prolateral view <bold>B</bold> same, ventral view <bold>C</bold> same, retrolateral view <bold>D</bold> internal genitalia and tracheae tubes, dorsal view (mmr = membranous anteromedian receptaculum; psb = pair of sclerotized bars). Scale bars: <bold>A–D</bold> 0.5 mm.</p></caption><graphic xmlns:xlink="http://www.w3.org/1999/xlink" xlink:href="zookeys-622-047-g016.jpg" position="float" orientation="portrait" xlink:type="simple" id="oo_105572.jpg"/></fig></tp:treatment-sec><ref-list><ref id="B11"><mixed-citation xmlns:xlink="http://www.w3.org/1999/xlink" xlink:type="simple">
          <person-group><name name-style="western"><surname>Platnick</surname><given-names>NI</given-names></name></person-group> (<year>1994b</year>) <article-title>A review of the Chilean spiders of the family <tp:taxon-name><tp:taxon-name-part taxon-name-part-type="family">Caponiidae</tp:taxon-name-part></tp:taxon-name> (<tp:taxon-name><tp:taxon-name-part taxon-name-part-type="order">Araneae</tp:taxon-name-part></tp:taxon-name>, <tp:taxon-name><tp:taxon-name-part taxon-name-part-type="infraorder">Haplogynae</tp:taxon-name-part></tp:taxon-name>).</article-title> <source>American Museum Novitates</source> <volume>3113</volume>: <fpage>1</fpage>–<lpage>10</lpage>.</mixed-citation></ref></ref-list></tp:taxon-treatment>
