# Supplementary material for: Descriptions of two new genera of the spider family Caponiidae (Arachnida, Araneae) and an update of Tisentnops and Taintnops from Brazil and Chile
Source: Zookeys. 2016 Oct 6;(622):47–84. doi: 10.3897/zookeys.622.8682 (PMC5096409; doi:10.3897/zookeys.622.8682)
Supplement: XML Treatment for Taintnops paposo [file zookeys.622.8682-treatment5.xml]

<!DOCTYPE tp:taxon-treatment
  PUBLIC "-//TaxonX//DTD Taxonomic Treatment Publishing DTD v0 20100105//EN" "tax-treatment-NSO.dtd">
<tp:taxon-treatment xmlns:tp="http://www.plazi.org/taxpub"><tp:treatment-meta><kwd-group><label>Taxon classification</label><kwd><named-content content-type="kingdom">Animalia</named-content></kwd><kwd><named-content content-type="order">Araneae</named-content></kwd><kwd><named-content content-type="family">Caponiidae</named-content></kwd></kwd-group><mixed-citation publication-type="journal"><person-group><name><surname>Brescovit</surname><given-names>Antonio D.</given-names></name><name><surname>Sánchez-Ruiz</surname><given-names>Alexander</given-names></name></person-group><article-title>Descriptions of two new genera of the spider family <tp:taxon-name><tp:taxon-name-part taxon-name-part-type="family">Caponiidae</tp:taxon-name-part></tp:taxon-name> (<tp:taxon-name><tp:taxon-name-part taxon-name-part-type="class">Arachnida</tp:taxon-name-part></tp:taxon-name>, <tp:taxon-name><tp:taxon-name-part taxon-name-part-type="order">Araneae</tp:taxon-name-part></tp:taxon-name>) and an update of <italic><tp:taxon-name><tp:taxon-name-part taxon-name-part-type="genus">Tisentnops</tp:taxon-name-part></tp:taxon-name></italic> and <italic><tp:taxon-name><tp:taxon-name-part taxon-name-part-type="genus">Taintnops</tp:taxon-name-part></tp:taxon-name></italic> from Brazil and Chile</article-title><source>Zookeys</source><day>6</day><month>10</month><year>2016</year><volume>2016</volume><issue>622</issue><fpage>47</fpage><lpage>84</lpage><pub-id pub-id-type="doi">10.3897/zookeys.622.8682</pub-id></mixed-citation></tp:treatment-meta><tp:nomenclature><tp:taxon-name>
            <tp:taxon-name-part taxon-name-part-type="genus">Taintnops</tp:taxon-name-part>
            <tp:taxon-name-part taxon-name-part-type="species">paposo</tp:taxon-name-part>
            <object-id xmlns:xlink="http://www.w3.org/1999/xlink" content-type="zoobank" xlink:type="simple">http://zoobank.org/A882F6D3-9571-41F0-855E-30D498B58262</object-id>
          </tp:taxon-name><tp:taxon-status xmlns:xlink="http://www.w3.org/1999/xlink" xlink:type="simple">sp. n.</tp:taxon-status><xref ref-type="fig" rid="F6">Figures 6</xref><xref ref-type="fig" rid="F7">, 7</xref><xref ref-type="fig" rid="F16">, 16E</xref></tp:nomenclature><tp:treatment-sec sec-type="Types" id="SECID0EO2AG"><title>Types.</title><p>Holotype and paratype females from Reserva Nacional Paposo (<named-content xmlns:xlink="http://www.w3.org/1999/xlink" content-type="dwc:verbatimCoordinates" xlink:type="simple"><named-content content-type="geo-json" specific-use="{&#34;type&#34;:&#34;Point&#34;,&#34;coordinates&#34;:[-70.466017,-24.963667]}" id="NCID0EX2AG" xlink:type="simple">24°57,82'S, 70°27,961'W</named-content></named-content>), 52m asl, Taltal, Antofagasta Province, Chile, 16/VII/2012, A.D. Brescovit, A.J. Santos &amp; A. Taucare-Rios col., deposited in <named-content xmlns:xlink="http://www.w3.org/1999/xlink" content-type="dwc:institutional_code" xlink:type="simple">IBSP</named-content> 166983 and 166984, respectively.</p></tp:treatment-sec><tp:treatment-sec sec-type="etymology" id="SECID0EE3AG"><title>Etymology.</title><p>The specific name is a noun in apposition taken from the type locality.</p></tp:treatment-sec><tp:treatment-sec sec-type="diagnosis" id="SECID0EJ3AG"><title>Diagnosis.</title><p>Females differ from those of <italic><tp:taxon-name><tp:taxon-name-part taxon-name-part-type="genus">Taintnops</tp:taxon-name-part> <tp:taxon-name-part taxon-name-part-type="species">goloboffi</tp:taxon-name-part></tp:taxon-name></italic> Platnick (see <xref ref-type="bibr" rid="B11">Platnick 1994b</xref>: fig. 25) by the oval anteromedian receptaculum lacking posterior extensions (Fig. <xref ref-type="fig" rid="F16">16E</xref>)</p></tp:treatment-sec><tp:treatment-sec sec-type="description" id="SECID0EB4AG"><title>Description.</title><p>
            <bold>Male.</bold> Unknown.</p><p>
            <bold>Female (holotype).</bold> Total length 3.9. Carapace 1.3 long, 0.8 wide. Carapace, mouthparts and sternum reddish. Border of eyes black. Legs and pedipalp orange. Abdomen uniformly creamy white, with epyginal area orange (Fig. <xref ref-type="fig" rid="F6">6H</xref>). Leg measurements: I: femur 0.85/ patella 0.4/ tibia 0.55/ metatarsus 0.45/ tarsus 0.3/ total 2.55; <!--PageBreak-->II: 0.75/ 0.4/ 0.55/ 0.45/ 0.25/ 2.40; III: 0.6/ 0.3/ 0.4/ 0.35/ 0.3/ 1.95; IV: 0.9/ 0.4/ 0.7/ 0.6/ 0.35/ 2.45. External female genitalia with weakly sclerotized anterior plate, and posterior border of genital opening strongly sclerotized (Fig. <xref ref-type="fig" rid="F6">6H</xref>). Internal genitalia with oval and elongate membranous anteromedian receptaculum not extending posteriorly, lacking sclerotized posterior extensions (Fig. <xref ref-type="fig" rid="F16">16E</xref>).</p></tp:treatment-sec><tp:treatment-sec sec-type="material" id="SECID0E24AG"><title>Other material examined.</title><p>None.</p></tp:treatment-sec><tp:treatment-sec sec-type="distribution" id="SECID0EA5AG"><title>Distribution.</title><p>Known only from Taltal area, in the Antofagasta Region.</p></tp:treatment-sec><tp:treatment-sec sec-type="natural history" id="SECID0EF5AG"><title>Natural history.</title><p>Both specimens were collected under rocks during the day. Silk retreats were not observed in the area.</p><!--PageBreak--></tp:treatment-sec><tp:treatment-sec><!--Section generated to contain objects referenced in tp:taxon-treatment.--><fig id="F6" position="float" orientation="portrait"><label>Figure 6.</label><caption><p>
          <italic><tp:taxon-name><tp:taxon-name-part taxon-name-part-type="genus">Taintnops</tp:taxon-name-part> <tp:taxon-name-part taxon-name-part-type="species">paposo</tp:taxon-name-part></tp:taxon-name></italic> sp. n. from Taltal, Antofagasta, Chile, female paratype (<bold>A–J</bold>) <bold>A</bold> habitus, dorsal view <bold>B</bold> carapace, ocular area, dorsal view <bold>C</bold> carapace, ventral view <bold>D</bold> leg I, metatarsus and tarsus distal, retrolateral view <bold>E</bold> pedipalp, prolateral view <bold>F</bold> same, retrolateral view <bold>G</bold> leg I, prolateral view <bold>H</bold> genital area, ventral view <bold>I</bold> spinnerets, posterior view <bold>J</bold> same, ventral view.</p></caption><graphic xmlns:xlink="http://www.w3.org/1999/xlink" xlink:href="zookeys-622-047-g006.jpg" position="float" orientation="portrait" xlink:type="simple" id="oo_105562.jpg"/></fig><fig id="F7" position="float" orientation="portrait"><label>Figure 7.</label><caption><p>
                <abbrev xmlns:xlink="http://www.w3.org/1999/xlink" xlink:title="scanning electron microscope" id="ABBRID0EBWAG" xlink:type="simple">SEM</abbrev> images of <italic><tp:taxon-name><tp:taxon-name-part taxon-name-part-type="genus">Taintnops</tp:taxon-name-part> <tp:taxon-name-part taxon-name-part-type="species">paposo</tp:taxon-name-part></tp:taxon-name></italic> sp. n., female paratype (<bold>A–I</bold>) <bold>A</bold> chelicerae, ventral view <bold>B</bold> left endite and labium, ventral view <bold>C</bold> left serrula, ventral view <bold>D</bold> left pedipalp, prolateral view <bold>E</bold> same, distal area, prolateral view <bold>F</bold> paired claws on right leg I, prolateral view <bold>G</bold> trichobotria base on leg II, dorsal view <bold>H</bold> sensilla on leg II, dorsal view <bold>I</bold> paired claws on right leg IV, prolateral view.</p></caption><graphic xmlns:xlink="http://www.w3.org/1999/xlink" xlink:href="zookeys-622-047-g007.jpg" position="float" orientation="portrait" xlink:type="simple" id="oo_105563.jpg"/></fig><fig id="F16" position="float" orientation="portrait"><label>Figure 16.</label><caption><p>
          <italic><tp:taxon-name><tp:taxon-name-part taxon-name-part-type="genus">Carajas</tp:taxon-name-part> <tp:taxon-name-part taxon-name-part-type="species">paraua</tp:taxon-name-part></tp:taxon-name></italic> sp. n., male from <named-content xmlns:xlink="http://www.w3.org/1999/xlink" content-type="dwc:institutional_code" xlink:type="simple">IBSP</named-content> 161191 (<bold>A–C</bold>) and female from <named-content xmlns:xlink="http://www.w3.org/1999/xlink" content-type="dwc:institutional_code" xlink:type="simple">IBSP</named-content> 191285 (<bold>D</bold>). <bold>A</bold> left pedipalp, prolateral view <bold>B</bold> same, ventral view <bold>C</bold> same, retrolateral view <bold>D</bold> internal genitalia and tracheae tubes, dorsal view (mmr = membranous anteromedian receptaculum; psb = pair of sclerotized bars). Scale bars: <bold>A–D</bold> 0.5 mm.</p></caption><graphic xmlns:xlink="http://www.w3.org/1999/xlink" xlink:href="zookeys-622-047-g016.jpg" position="float" orientation="portrait" xlink:type="simple" id="oo_105572.jpg"/></fig></tp:treatment-sec><ref-list><ref id="B11"><mixed-citation xmlns:xlink="http://www.w3.org/1999/xlink" xlink:type="simple">
          <person-group><name name-style="western"><surname>Platnick</surname><given-names>NI</given-names></name></person-group> (<year>1994b</year>) <article-title>A review of the Chilean spiders of the family <tp:taxon-name><tp:taxon-name-part taxon-name-part-type="family">Caponiidae</tp:taxon-name-part></tp:taxon-name> (<tp:taxon-name><tp:taxon-name-part taxon-name-part-type="order">Araneae</tp:taxon-name-part></tp:taxon-name>, <tp:taxon-name><tp:taxon-name-part taxon-name-part-type="infraorder">Haplogynae</tp:taxon-name-part></tp:taxon-name>).</article-title> <source>American Museum Novitates</source> <volume>3113</volume>: <fpage>1</fpage>–<lpage>10</lpage>.</mixed-citation></ref></ref-list></tp:taxon-treatment>
