# Supplementary material for: Descriptions of two new genera of the spider family Caponiidae (Arachnida, Araneae) and an update of Tisentnops and Taintnops from Brazil and Chile
Source: Zookeys. 2016 Oct 6;(622):47–84. doi: 10.3897/zookeys.622.8682 (PMC5096409; doi:10.3897/zookeys.622.8682)
Supplement: XML Treatment for Nasutonops [file zookeys.622.8682-treatment6.xml]

<!DOCTYPE tp:taxon-treatment
  PUBLIC "-//TaxonX//DTD Taxonomic Treatment Publishing DTD v0 20100105//EN" "tax-treatment-NSO.dtd">
<tp:taxon-treatment xmlns:tp="http://www.plazi.org/taxpub"><tp:treatment-meta><kwd-group><label>Taxon classification</label><kwd><named-content content-type="kingdom">Animalia</named-content></kwd><kwd><named-content content-type="order">Araneae</named-content></kwd><kwd><named-content content-type="family">Caponiidae</named-content></kwd></kwd-group><mixed-citation publication-type="journal"><person-group><name><surname>Brescovit</surname><given-names>Antonio D.</given-names></name><name><surname>Sánchez-Ruiz</surname><given-names>Alexander</given-names></name></person-group><article-title>Descriptions of two new genera of the spider family <tp:taxon-name><tp:taxon-name-part taxon-name-part-type="family">Caponiidae</tp:taxon-name-part></tp:taxon-name> (<tp:taxon-name><tp:taxon-name-part taxon-name-part-type="class">Arachnida</tp:taxon-name-part></tp:taxon-name>, <tp:taxon-name><tp:taxon-name-part taxon-name-part-type="order">Araneae</tp:taxon-name-part></tp:taxon-name>) and an update of <italic><tp:taxon-name><tp:taxon-name-part taxon-name-part-type="genus">Tisentnops</tp:taxon-name-part></tp:taxon-name></italic> and <italic><tp:taxon-name><tp:taxon-name-part taxon-name-part-type="genus">Taintnops</tp:taxon-name-part></tp:taxon-name></italic> from Brazil and Chile</article-title><source>Zookeys</source><day>6</day><month>10</month><year>2016</year><volume>2016</volume><issue>622</issue><fpage>47</fpage><lpage>84</lpage><pub-id pub-id-type="doi">10.3897/zookeys.622.8682</pub-id></mixed-citation></tp:treatment-meta><tp:nomenclature><tp:taxon-name>
            <tp:taxon-name-part taxon-name-part-type="genus">Nasutonops</tp:taxon-name-part>
            <object-id xmlns:xlink="http://www.w3.org/1999/xlink" content-type="zoobank" xlink:type="simple">http://zoobank.org/DB6219F6-3347-4AFC-A52B-278E32FA652D</object-id>
          </tp:taxon-name><tp:taxon-status xmlns:xlink="http://www.w3.org/1999/xlink" xlink:type="simple">gen. n.</tp:taxon-status></tp:nomenclature><tp:treatment-sec sec-type="type species" id="SECID0EL6AG"><title>Type species.</title><p>
            <italic><tp:taxon-name><tp:taxon-name-part taxon-name-part-type="genus">Nasutonops</tp:taxon-name-part> <tp:taxon-name-part taxon-name-part-type="species">xaxado</tp:taxon-name-part></tp:taxon-name></italic> sp. n.</p></tp:treatment-sec><tp:treatment-sec sec-type="etymology" id="SECID0E26AG"><title>Etymology.</title><p>The generic name comes from the Latin words <italic>nasutus</italic> (with a large nose) combined with <italic>nops</italic> (less eyes), and is masculine in gender.</p></tp:treatment-sec><tp:treatment-sec sec-type="diagnosis" id="SECID0EFABG"><title>Diagnosis.</title><p>Males and females can be easily distinguished from all other known caponiids by the presence of a clypeal horn, projected distally (Fig. <xref ref-type="fig" rid="F8">8A, C, J</xref>). The genus resembles species of <italic><tp:taxon-name><tp:taxon-name-part taxon-name-part-type="genus">Caponina</tp:taxon-name-part></tp:taxon-name></italic> by having the palp with a globose bulb and an elongate and curved embolus in males (see Platnick 1994, figs 26–28) and by having a similar pair of boomerang-shaped sclerotized bars in the female genitalia (see Platnick 1994, figs 22–25); however, it differs by the flattened base of the embolus originating from the distal area of the male bulb (Fig. <xref ref-type="fig" rid="F11">11D–E</xref>), rather than the median area as in <italic><tp:taxon-name><tp:taxon-name-part taxon-name-part-type="genus">Caponina</tp:taxon-name-part></tp:taxon-name></italic>. The female differs by the strongly sclerotized transverse internal fold of the female genitalia, which is observed by transparecy on the posterior border of the anterior plate (Figs <xref ref-type="fig" rid="F8">8K</xref>, <xref ref-type="fig" rid="F11">11A–B, F–I</xref>; <xref ref-type="fig" rid="F12">12H–J</xref>), which is not apparent in any <italic><tp:taxon-name><tp:taxon-name-part taxon-name-part-type="genus">Caponina</tp:taxon-name-part></tp:taxon-name></italic> species. These three structures support the monophyly of <italic><tp:taxon-name><tp:taxon-name-part taxon-name-part-type="genus">Nasutonops</tp:taxon-name-part></tp:taxon-name></italic>.</p><fig id="F8" position="float" orientation="portrait"><label>Figure 8.</label><caption><p>
          <italic><tp:taxon-name><tp:taxon-name-part taxon-name-part-type="genus">Nasutonops</tp:taxon-name-part> <tp:taxon-name-part taxon-name-part-type="species">xaxado</tp:taxon-name-part></tp:taxon-name></italic> sp. n., male from Serra Talhada, Pernambuco (<bold>A–F</bold>) female, same locality (<bold>G–L</bold>) <bold>A</bold> habitus, dorsal view <bold>B</bold> carapace, lateral view <bold>C</bold> ocular area, lateral view <bold>D</bold> left pedipalp, prolateral view <bold>E</bold> same, retrolateral view <bold>F</bold> same, ventral view <bold>G</bold> habitus, dorsal view <bold>H</bold> same, ventral view <bold>I</bold> carapace, ventral view <bold>J</bold> ocular area, dorsal view <bold>K</bold> genital area, ventral view <bold>L</bold> spinnerets, ventral view.</p></caption><graphic xmlns:xlink="http://www.w3.org/1999/xlink" xlink:href="zookeys-622-047-g008.jpg" position="float" orientation="portrait" xlink:type="simple" id="oo_105564.jpg"/></fig></tp:treatment-sec><tp:treatment-sec sec-type="description" id="SECID0EODBG"><title>Description.</title><p>Moderate-sized caponiids with six eyes (Fig. <xref ref-type="fig" rid="F8">8A, G–H, J</xref>). Carapace oval, anteriorly narrowed to half its maximum width, pars cephalica depressed behind cephalic area, depressed between coxa of endite and coxa I, pars thoracica medially higher than laterally or posteriorly, gradually sloping laterally and posteriorly (Fig. <xref ref-type="fig" rid="F8">8B</xref>); cuticle smooth; few dorsally directed strong bristles on the clypeal area; carapace smooth; thoracic groove almost absent (Fig. <xref ref-type="fig" rid="F8">8A, G</xref>). Clypeal horn, distally conic, striated anteriorly and posteriorly, shorter in females (Figs <xref ref-type="fig" rid="F8">8C, J</xref>; <xref ref-type="fig" rid="F9">9A–F</xref>; <xref ref-type="fig" rid="F10">10E–F, H–J</xref>). Six eyes, medians largest and more elevated than laterals (Figs <xref ref-type="fig" rid="F8">8C</xref>, <xref ref-type="fig" rid="F9">9A–B</xref>), dark, separated by almost their radius, surrounded by black pigment; laterals white and oval, posteriors half the size of anteriors (Figs <xref ref-type="fig" rid="F8">8J</xref>, <xref ref-type="fig" rid="F10">10I</xref>). Cheliceral paturon with long and strong bristles medially (Figs <xref ref-type="fig" rid="F9">9E</xref>, <xref ref-type="fig" rid="F10">10F</xref>); base of fang unmodified; median lamina short, with irregular anteromedian tip; most of the space between the lamina and base of fang occupied by white membranous lobe; lateral surface with large stridulatory ridges in males and females (Figs <xref ref-type="fig" rid="F9">9G</xref>; <xref ref-type="fig" rid="F10">10G</xref>), pick on prolateral side of palpal femur, triangular, situated at approximately one-fifth of femur length (Figs <xref ref-type="fig" rid="F10">10K</xref>, <xref ref-type="fig" rid="F11">11C–D</xref>). Endites convergent, acuminate, not touching, covered with many long basal setae that shorten distally (Fig. <xref ref-type="fig" rid="F8">8I</xref>), with strong and long distal serrula consisting of a single tooth row with more than 20 teeth (Fig. <xref ref-type="fig" rid="F9">9H</xref>). Labium triangular, fused to sternum, covered with many scattered setae (Fig. <xref ref-type="fig" rid="F8">8H–I</xref>); labrum short, narrow, slightly elevated. Sternum longer than wide, smooth, without radial furrows between coxae, covered with scattered long setae, not fused to carapace (Fig. <xref ref-type="fig" rid="F8">8I</xref>); cephalothoracic membranes without epimeric sclerites, but long triangular sclerites extend from sternum between coxae I and II, II and III, and III and IV, shorter triangles extend to each coxae. Leg formula 4123; legs without spines; metatarsi and tarsi entire, without subsegmentation or membranous processes; <!--PageBreak-->tarsi with three claws; paired claws with approximately ten teeth (more on leg I-II), distal teeth largest; unpaired claw shorter than paired ones, with five minuscule teeth (Fig. <xref ref-type="fig" rid="F10">10A–B</xref>). Tibiae with trichobothria in a double row, metatarsi and tarsi with trichobothria in single row, bases almost smooth, with strong external border (Fig. <xref ref-type="fig" rid="F10">10C</xref>); tarsal organ exposed, oval, not elevated, consisting of two oval, sclerotized laminae (Fig. <xref ref-type="fig" rid="F10">10D</xref>); female palpal tarsus elongate, prolateral surface densely covered with setae, without claw (Figs <xref ref-type="fig" rid="F10">10L</xref>; <xref ref-type="fig" rid="F12">12C</xref>). Abdomen immaculate and pilose; epigastric plate sclerotized (Figs <xref ref-type="fig" rid="F8">8G–H</xref>; <xref ref-type="fig" rid="F12">12A–B</xref>), two pairs of small respiratory spiracles. Six spinnerets (Figs <xref ref-type="fig" rid="F8">8L</xref>, <xref ref-type="fig" rid="F12">12G</xref>) in typical caponiid arrangement, anterior laterals shorter than posterior laterals, with one major ampullate gland spigot and at least three smaller piriform gland spigots; posterior medians with single, very thick, medially situated spigot presumed to serve minor ampullate gland, and 5-6 smaller, more peripheral spigots arranged in a ring, presumed to serve aciniform glands; posterior laterals with 8-10 central and peripheral aciniform gland spigots. Male palpal femur twice the length of the tibia, patella shorter than the tibia, unmodified; cymbium ovoid, prolateral surface densely covered with strong setae; bulb globose; embolus long, curved at base, flattened, with small teeth in the distal third, narrowed distally, with sinuous tip (Figs <xref ref-type="fig" rid="F8">8B–F</xref>; <xref ref-type="fig" rid="F9">9I–L</xref>). External female genitalia with large, rectangular, sclerotized anterior plate, and postepigastric scutum represented by a pair of narrowed sclerites, represented by a transparent area on an internal strongly sclerotized trasverse fold on the posterior border of the anterior plate (Figs <xref ref-type="fig" rid="F8">8K</xref>; <xref ref-type="fig" rid="F12">12 F</xref>). Internal female genitalia consist of a pair of boomerang-shaped sclerotized bars, that may or may not converge anteriorly, associated with the uterus externus short but with a wide base occupying almost the entire width of the sclerotized bars; strongly sclerotized transverse fold runs along nearly all of the epigastric area, reaching the posterior ends of the sclerotized bars (Figs <xref ref-type="fig" rid="F11">11A–B, F–I</xref>; <xref ref-type="fig" rid="F12">12H–J</xref>).</p><fig id="F9" position="float" orientation="portrait"><label>Figure 9.</label><caption><p>
                <abbrev xmlns:xlink="http://www.w3.org/1999/xlink" xlink:title="scanning electron microscope" id="ABBRID0EKIBG" xlink:type="simple">SEM</abbrev> images of <italic><tp:taxon-name><tp:taxon-name-part taxon-name-part-type="genus">Nasutonops</tp:taxon-name-part> <tp:taxon-name-part taxon-name-part-type="species">xaxado</tp:taxon-name-part></tp:taxon-name></italic> sp. n., male from Serra Talhada, Pernambuco (<bold>A–L</bold>) <bold>A</bold> carapace, lateral oblique view <bold>B</bold> ocular area, lateral oblique view <bold>C</bold> striated area between posterior eyes, detail, dorsal view <bold>D</bold> clypeal projection, lateral view <bold>E</bold> same with chelicerae, anterior view <bold>F</bold> same, anterior view <bold>G</bold> chelicerae, stridulatory area, lateral view <bold>H</bold> serrula, lateral view <bold>I</bold> left pedipalp, retrolateral view <bold>J</bold> embolus, retrolateral view <bold>K</bold> tip of embolus, distal area <bold>L</bold> bulb, ventral view.</p></caption><graphic xmlns:xlink="http://www.w3.org/1999/xlink" xlink:href="zookeys-622-047-g009.jpg" position="float" orientation="portrait" xlink:type="simple" id="oo_105565.jpg"/></fig><fig id="F10" position="float" orientation="portrait"><label>Figure 10.</label><caption><p>
                <abbrev xmlns:xlink="http://www.w3.org/1999/xlink" xlink:title="scanning electron microscope" id="ABBRID0E6JBG" xlink:type="simple">SEM</abbrev> images of <italic><tp:taxon-name><tp:taxon-name-part taxon-name-part-type="genus">Nasutonops</tp:taxon-name-part> <tp:taxon-name-part taxon-name-part-type="species">xaxado</tp:taxon-name-part></tp:taxon-name></italic> sp. n., male (<bold>A–D</bold>) and female (<bold>E–L</bold>) from Serra Talhada, Pernambuco. <bold>A</bold> paired claws on right leg II, prolateral view <bold>B</bold> unpaired claw on right leg II, prolateral view <bold>C</bold> trichobothria base on right leg II, dorsal view <bold>D</bold> tarsal organ on right leg II, dorsal view <bold>E</bold> ocular area, lateral oblique view <bold>F</bold> same, anterior view <bold>G</bold> chelicerae, stridulatory area, lateral view <bold>H</bold> clypeal projection, lateral view <bold>I</bold> same, dorsal view <bold>J</bold> striated area between posterior eyes, detail, dorsal view <bold>K</bold> stridulatory pick on left pedipalp, prolateral view <bold>L</bold> distal area of left pedipalp, anterior view.</p></caption><graphic xmlns:xlink="http://www.w3.org/1999/xlink" xlink:href="zookeys-622-047-g010.jpg" position="float" orientation="portrait" xlink:type="simple" id="oo_105566.jpg"/></fig><fig id="F11" position="float" orientation="portrait"><label>Figure 11.</label><caption><p>
          <italic><tp:taxon-name><tp:taxon-name-part taxon-name-part-type="genus">Nasutonops</tp:taxon-name-part> <tp:taxon-name-part taxon-name-part-type="species">xaxado</tp:taxon-name-part></tp:taxon-name></italic> sp. n., female from Serra Talhada, Pernambuco (<bold>A–B</bold>) <italic><tp:taxon-name><tp:taxon-name-part taxon-name-part-type="genus">Nasutonops</tp:taxon-name-part> <tp:taxon-name-part taxon-name-part-type="species">chapeu</tp:taxon-name-part></tp:taxon-name></italic> sp. n., male and female from Irecê, Bahia (<bold>C–G</bold>), <italic><tp:taxon-name><tp:taxon-name-part taxon-name-part-type="genus">Nasutonops</tp:taxon-name-part> <tp:taxon-name-part taxon-name-part-type="species">sincora</tp:taxon-name-part></tp:taxon-name></italic> sp. n., female from Contendas do Sincorá, Bahia (<bold>H–I</bold>) (<bold>A–B, F–G, H–I</bold>) female internal genitalia <bold>A, F, H</bold> dorsal view <bold>B, G, I</bold> anterior view (<bold>C–E</bold>) male palp, A prolateral view <bold>B</bold> ventral view <bold>D</bold> prolateral view (if = internal transversal fold, psb = pair of sclerotized bars). Scale bars: <bold>A–G</bold> 0.5 mm.</p></caption><graphic xmlns:xlink="http://www.w3.org/1999/xlink" xlink:href="zookeys-622-047-g011.jpg" position="float" orientation="portrait" xlink:type="simple" id="oo_105567.jpg"/></fig><fig id="F12" position="float" orientation="portrait"><label>Figure 12.</label><caption><p>
          <italic><tp:taxon-name><tp:taxon-name-part taxon-name-part-type="genus">Nasutonops</tp:taxon-name-part> <tp:taxon-name-part taxon-name-part-type="species">sincora</tp:taxon-name-part></tp:taxon-name></italic> sp. n., female from Contendas do Sincorá, Bahia (<bold>A–G</bold>). <bold>A</bold> habitus, dorsal view <bold>B</bold> same, ventral view <bold>C</bold> carapace, ventral view <bold>D</bold> ocular area, lateral view <bold>E</bold> same, dorsal view <bold>F</bold> genital area, ventral view <bold>G</bold> spinnerets, ventral view. <italic><tp:taxon-name><tp:taxon-name-part taxon-name-part-type="genus">Nasutonops</tp:taxon-name-part> <tp:taxon-name-part taxon-name-part-type="species">xaxado</tp:taxon-name-part></tp:taxon-name></italic> sp. n. (<bold>H–J</bold>) <bold>H</bold> <abbrev xmlns:xlink="http://www.w3.org/1999/xlink" xlink:title="scanning electron microscope" id="ABBRID0E4OBG" xlink:type="simple">SEM</abbrev> images of internal genitalia, dorsal view <bold>I</bold> same, posterior view <bold>J</bold> same, anterior view (if = internal transversal fold; psb = pair of sclerotized bars). Scale bars: <bold>A–G</bold> 0.5 mm.</p></caption><graphic xmlns:xlink="http://www.w3.org/1999/xlink" xlink:href="zookeys-622-047-g012.jpg" position="float" orientation="portrait" xlink:type="simple" id="oo_105568.jpg"/></fig></tp:treatment-sec><tp:treatment-sec sec-type="distribution" id="SECID0EMPBG"><title>Distribution.</title><p>Known only from Brazilian Caatinga in the states of Bahia and Pernambuco, Brazil.</p></tp:treatment-sec></tp:taxon-treatment>
