# Supplementary material for: Descriptions of two new genera of the spider family Caponiidae (Arachnida, Araneae) and an update of Tisentnops and Taintnops from Brazil and Chile
Source: Zookeys. 2016 Oct 6;(622):47–84. doi: 10.3897/zookeys.622.8682 (PMC5096409; doi:10.3897/zookeys.622.8682)
Supplement: XML Treatment for Nasutonops xaxado [file zookeys.622.8682-treatment7.xml]

<!DOCTYPE tp:taxon-treatment
  PUBLIC "-//TaxonX//DTD Taxonomic Treatment Publishing DTD v0 20100105//EN" "tax-treatment-NSO.dtd">
<tp:taxon-treatment xmlns:tp="http://www.plazi.org/taxpub"><tp:treatment-meta><kwd-group><label>Taxon classification</label><kwd><named-content content-type="kingdom">Animalia</named-content></kwd><kwd><named-content content-type="order">Araneae</named-content></kwd><kwd><named-content content-type="family">Caponiidae</named-content></kwd></kwd-group><mixed-citation publication-type="journal"><person-group><name><surname>Brescovit</surname><given-names>Antonio D.</given-names></name><name><surname>Sánchez-Ruiz</surname><given-names>Alexander</given-names></name></person-group><article-title>Descriptions of two new genera of the spider family <tp:taxon-name><tp:taxon-name-part taxon-name-part-type="family">Caponiidae</tp:taxon-name-part></tp:taxon-name> (<tp:taxon-name><tp:taxon-name-part taxon-name-part-type="class">Arachnida</tp:taxon-name-part></tp:taxon-name>, <tp:taxon-name><tp:taxon-name-part taxon-name-part-type="order">Araneae</tp:taxon-name-part></tp:taxon-name>) and an update of <italic><tp:taxon-name><tp:taxon-name-part taxon-name-part-type="genus">Tisentnops</tp:taxon-name-part></tp:taxon-name></italic> and <italic><tp:taxon-name><tp:taxon-name-part taxon-name-part-type="genus">Taintnops</tp:taxon-name-part></tp:taxon-name></italic> from Brazil and Chile</article-title><source>Zookeys</source><day>6</day><month>10</month><year>2016</year><volume>2016</volume><issue>622</issue><fpage>47</fpage><lpage>84</lpage><pub-id pub-id-type="doi">10.3897/zookeys.622.8682</pub-id></mixed-citation></tp:treatment-meta><tp:nomenclature><tp:taxon-name>
            <tp:taxon-name-part taxon-name-part-type="genus">Nasutonops</tp:taxon-name-part>
            <tp:taxon-name-part taxon-name-part-type="species">xaxado</tp:taxon-name-part>
            <object-id xmlns:xlink="http://www.w3.org/1999/xlink" content-type="zoobank" xlink:type="simple">http://zoobank.org/C40D5196-C43E-4B93-8EF6-7CA9F0BAA242</object-id>
          </tp:taxon-name><tp:taxon-status xmlns:xlink="http://www.w3.org/1999/xlink" xlink:type="simple">sp. n.</tp:taxon-status><xref ref-type="fig" rid="F8">Figures 8</xref><xref ref-type="fig" rid="F9">, 9</xref><xref ref-type="fig" rid="F10">, 10</xref><xref ref-type="fig" rid="F11">, 11A–B</xref><xref ref-type="fig" rid="F12">, 12H–J</xref><!--PageBreak--></tp:nomenclature><tp:treatment-sec sec-type="Types" id="SECID0EKRBG"><title>Types.</title><p>Male holotype and female paratype from Serra Talhada (<named-content xmlns:xlink="http://www.w3.org/1999/xlink" content-type="dwc:verbatimCoordinates" xlink:type="simple"><named-content content-type="geo-json" specific-use="{&#34;type&#34;:&#34;Point&#34;,&#34;coordinates&#34;:[-38.295833,-7.985833]}" id="NCID0ETRBG" xlink:type="simple">7°59'9"S, 38°17'45"W</named-content></named-content>), Pernambuco, Brazil, 2008-2009, H. Amorin col., deposited in <named-content xmlns:xlink="http://www.w3.org/1999/xlink" content-type="dwc:institutional_code" xlink:type="simple">IBSP</named-content> 166987 and 166988, respectively.</p></tp:treatment-sec><tp:treatment-sec sec-type="etymology" id="SECID0EASBG"><title>Etymology.</title><p>The specific name is a nickname of the type locality, known as the ‘’Capital do Xaxado’’. The Xaxado is a popular dance in this region.</p></tp:treatment-sec><tp:treatment-sec sec-type="diagnosis" id="SECID0EFSBG"><title>Diagnosis.</title><p>Females of <italic><tp:taxon-name><tp:taxon-name-part taxon-name-part-type="genus">Nasutonops</tp:taxon-name-part> <tp:taxon-name-part taxon-name-part-type="species">xaxado</tp:taxon-name-part></tp:taxon-name></italic> sp. n. resemble those of <italic><tp:taxon-name><tp:taxon-name-part taxon-name-part-type="genus">Nasutonops</tp:taxon-name-part> <tp:taxon-name-part taxon-name-part-type="species">chapeu</tp:taxon-name-part></tp:taxon-name></italic> sp. n. in lacking the connection of a pair of sclerotized bars in the female internal genitalia (Fig. <xref ref-type="fig" rid="F11">11F–G</xref>), but can be distinguished by the enlarged anterior ends of the pair of elongate sclerotized bars and the short posterior ends (Fig. <xref ref-type="fig" rid="F11">11A–B</xref>). Males differ by their shorter embolus and curved tip (Figs <xref ref-type="fig" rid="F8">8F</xref>, <xref ref-type="fig" rid="F9">9J–K</xref>).</p><!--PageBreak--><p>
            <bold>Male (Holotype).</bold> Total length 3.80, with clypeal horn. Carapace 1.7 long, 1.2 wide. Coloration: carapace orange-reddish, except apex of endites and labium white, legs and palps orange. Eye median diameters 0.3, interdistances 0.15. Leg measurements: I: femur .1.1/ patella 0.5/ tibia 0.8/ metatarsus 0.7/ tarsus 0.4/ total 3.5; II: 1.1/ 0.5/ 0.7/ 0.7/ 0.4/ 3.4; III: 0.9/ 0.5/ 0.6/ 0.6/ 0.5/ 3.1; IV: 1.1/ 0.6/ 1.0/ 0.9/ 0.6/ <!--PageBreak--><!--PageBreak--><!--PageBreak-->4.2. Abdomen gray with epiandric plate and spinnerets orange. Palpal cymbium not covered with thick layer of distal setae (Fig. <xref ref-type="fig" rid="F9">9I</xref>).</p><p>
            <bold>Female (allotype).</bold> Total length 4.5, with clypeal horn. Carapace length 1.7 width 1.2. Coloration as in male. Eye median diameters 0.3, interdistances 0.2. Leg measurements: I: femur .1.0/ patella 0.5/ tibia 0.8/ metatarsus 0.6/ tarsus 0.5/ total 3.4; II: 1.0/ 0.5/ 0.7/ 0.7/ 0.5/ 3.4; III: 0.9/ 0.4/ 0.6/ 0.6/ 0.4/ 2.9; IV: 1.0/ 0.5/ 0.8/ 0.9/ 0.5/ 3.7. Internal genitalia with enlarged anterior ends and short posterior ends of the pair of sclerotized bars (Figs <xref ref-type="fig" rid="F11">11A–B</xref>, <xref ref-type="fig" rid="F12">12H–J</xref>).</p></tp:treatment-sec><tp:treatment-sec sec-type="notes" id="SECID0EIUBG"><title>Note.</title><p>Left metatarsus and tarsus IV of male absent.</p></tp:treatment-sec><tp:treatment-sec sec-type="material" id="SECID0ENUBG"><title>Other material examined.</title><p>BRAZIL: <bold>Pernambuco</bold>, Serra Talhada (<named-content xmlns:xlink="http://www.w3.org/1999/xlink" content-type="dwc:verbatimCoordinates" xlink:type="simple"><named-content content-type="geo-json" specific-use="{&#34;type&#34;:&#34;Point&#34;,&#34;coordinates&#34;:[-38.295833,-7.985833]}" id="NCID0EYUBG" xlink:type="simple">7°59'9"S, 38°17'45"W</named-content></named-content>), 1♂ 1♀, 2008-2009, H. Amorin col. (<named-content xmlns:xlink="http://www.w3.org/1999/xlink" content-type="dwc:institutional_code" xlink:type="simple">IBSP</named-content> 166989; 166990, respectively, both partially used in <abbrev xmlns:xlink="http://www.w3.org/1999/xlink" xlink:title="scanning electron microscope" id="ABBRID0EFVBG" xlink:type="simple">SEM</abbrev>).</p></tp:treatment-sec><tp:treatment-sec sec-type="distribution" id="SECID0EJVBG"><title>Distribution.</title><p>Known only from the type locality in the Brazilian Caatinga.</p></tp:treatment-sec><tp:treatment-sec sec-type="natural history" id="SECID0EOVBG"><title>Natural history.</title><p>The specimens were collected in soil with pitfall traps.</p><!--PageBreak--></tp:treatment-sec><tp:treatment-sec><!--Section generated to contain objects referenced in tp:taxon-treatment.--><fig id="F8" position="float" orientation="portrait"><label>Figure 8.</label><caption><p>
          <italic><tp:taxon-name><tp:taxon-name-part taxon-name-part-type="genus">Nasutonops</tp:taxon-name-part> <tp:taxon-name-part taxon-name-part-type="species">xaxado</tp:taxon-name-part></tp:taxon-name></italic> sp. n., male from Serra Talhada, Pernambuco (<bold>A–F</bold>) female, same locality (<bold>G–L</bold>) <bold>A</bold> habitus, dorsal view <bold>B</bold> carapace, lateral view <bold>C</bold> ocular area, lateral view <bold>D</bold> left pedipalp, prolateral view <bold>E</bold> same, retrolateral view <bold>F</bold> same, ventral view <bold>G</bold> habitus, dorsal view <bold>H</bold> same, ventral view <bold>I</bold> carapace, ventral view <bold>J</bold> ocular area, dorsal view <bold>K</bold> genital area, ventral view <bold>L</bold> spinnerets, ventral view.</p></caption><graphic xmlns:xlink="http://www.w3.org/1999/xlink" xlink:href="zookeys-622-047-g008.jpg" position="float" orientation="portrait" xlink:type="simple" id="oo_105564.jpg"/></fig><fig id="F9" position="float" orientation="portrait"><label>Figure 9.</label><caption><p>
                <abbrev xmlns:xlink="http://www.w3.org/1999/xlink" xlink:title="scanning electron microscope" id="ABBRID0EKIBG" xlink:type="simple">SEM</abbrev> images of <italic><tp:taxon-name><tp:taxon-name-part taxon-name-part-type="genus">Nasutonops</tp:taxon-name-part> <tp:taxon-name-part taxon-name-part-type="species">xaxado</tp:taxon-name-part></tp:taxon-name></italic> sp. n., male from Serra Talhada, Pernambuco (<bold>A–L</bold>) <bold>A</bold> carapace, lateral oblique view <bold>B</bold> ocular area, lateral oblique view <bold>C</bold> striated area between posterior eyes, detail, dorsal view <bold>D</bold> clypeal projection, lateral view <bold>E</bold> same with chelicerae, anterior view <bold>F</bold> same, anterior view <bold>G</bold> chelicerae, stridulatory area, lateral view <bold>H</bold> serrula, lateral view <bold>I</bold> left pedipalp, retrolateral view <bold>J</bold> embolus, retrolateral view <bold>K</bold> tip of embolus, distal area <bold>L</bold> bulb, ventral view.</p></caption><graphic xmlns:xlink="http://www.w3.org/1999/xlink" xlink:href="zookeys-622-047-g009.jpg" position="float" orientation="portrait" xlink:type="simple" id="oo_105565.jpg"/></fig><fig id="F10" position="float" orientation="portrait"><label>Figure 10.</label><caption><p>
                <abbrev xmlns:xlink="http://www.w3.org/1999/xlink" xlink:title="scanning electron microscope" id="ABBRID0E6JBG" xlink:type="simple">SEM</abbrev> images of <italic><tp:taxon-name><tp:taxon-name-part taxon-name-part-type="genus">Nasutonops</tp:taxon-name-part> <tp:taxon-name-part taxon-name-part-type="species">xaxado</tp:taxon-name-part></tp:taxon-name></italic> sp. n., male (<bold>A–D</bold>) and female (<bold>E–L</bold>) from Serra Talhada, Pernambuco. <bold>A</bold> paired claws on right leg II, prolateral view <bold>B</bold> unpaired claw on right leg II, prolateral view <bold>C</bold> trichobothria base on right leg II, dorsal view <bold>D</bold> tarsal organ on right leg II, dorsal view <bold>E</bold> ocular area, lateral oblique view <bold>F</bold> same, anterior view <bold>G</bold> chelicerae, stridulatory area, lateral view <bold>H</bold> clypeal projection, lateral view <bold>I</bold> same, dorsal view <bold>J</bold> striated area between posterior eyes, detail, dorsal view <bold>K</bold> stridulatory pick on left pedipalp, prolateral view <bold>L</bold> distal area of left pedipalp, anterior view.</p></caption><graphic xmlns:xlink="http://www.w3.org/1999/xlink" xlink:href="zookeys-622-047-g010.jpg" position="float" orientation="portrait" xlink:type="simple" id="oo_105566.jpg"/></fig><fig id="F11" position="float" orientation="portrait"><label>Figure 11.</label><caption><p>
          <italic><tp:taxon-name><tp:taxon-name-part taxon-name-part-type="genus">Nasutonops</tp:taxon-name-part> <tp:taxon-name-part taxon-name-part-type="species">xaxado</tp:taxon-name-part></tp:taxon-name></italic> sp. n., female from Serra Talhada, Pernambuco (<bold>A–B</bold>) <italic><tp:taxon-name><tp:taxon-name-part taxon-name-part-type="genus">Nasutonops</tp:taxon-name-part> <tp:taxon-name-part taxon-name-part-type="species">chapeu</tp:taxon-name-part></tp:taxon-name></italic> sp. n., male and female from Irecê, Bahia (<bold>C–G</bold>), <italic><tp:taxon-name><tp:taxon-name-part taxon-name-part-type="genus">Nasutonops</tp:taxon-name-part> <tp:taxon-name-part taxon-name-part-type="species">sincora</tp:taxon-name-part></tp:taxon-name></italic> sp. n., female from Contendas do Sincorá, Bahia (<bold>H–I</bold>) (<bold>A–B, F–G, H–I</bold>) female internal genitalia <bold>A, F, H</bold> dorsal view <bold>B, G, I</bold> anterior view (<bold>C–E</bold>) male palp, A prolateral view <bold>B</bold> ventral view <bold>D</bold> prolateral view (if = internal transversal fold, psb = pair of sclerotized bars). Scale bars: <bold>A–G</bold> 0.5 mm.</p></caption><graphic xmlns:xlink="http://www.w3.org/1999/xlink" xlink:href="zookeys-622-047-g011.jpg" position="float" orientation="portrait" xlink:type="simple" id="oo_105567.jpg"/></fig><fig id="F12" position="float" orientation="portrait"><label>Figure 12.</label><caption><p>
          <italic><tp:taxon-name><tp:taxon-name-part taxon-name-part-type="genus">Nasutonops</tp:taxon-name-part> <tp:taxon-name-part taxon-name-part-type="species">sincora</tp:taxon-name-part></tp:taxon-name></italic> sp. n., female from Contendas do Sincorá, Bahia (<bold>A–G</bold>). <bold>A</bold> habitus, dorsal view <bold>B</bold> same, ventral view <bold>C</bold> carapace, ventral view <bold>D</bold> ocular area, lateral view <bold>E</bold> same, dorsal view <bold>F</bold> genital area, ventral view <bold>G</bold> spinnerets, ventral view. <italic><tp:taxon-name><tp:taxon-name-part taxon-name-part-type="genus">Nasutonops</tp:taxon-name-part> <tp:taxon-name-part taxon-name-part-type="species">xaxado</tp:taxon-name-part></tp:taxon-name></italic> sp. n. (<bold>H–J</bold>) <bold>H</bold> <abbrev xmlns:xlink="http://www.w3.org/1999/xlink" xlink:title="scanning electron microscope" id="ABBRID0E4OBG" xlink:type="simple">SEM</abbrev> images of internal genitalia, dorsal view <bold>I</bold> same, posterior view <bold>J</bold> same, anterior view (if = internal transversal fold; psb = pair of sclerotized bars). Scale bars: <bold>A–G</bold> 0.5 mm.</p></caption><graphic xmlns:xlink="http://www.w3.org/1999/xlink" xlink:href="zookeys-622-047-g012.jpg" position="float" orientation="portrait" xlink:type="simple" id="oo_105568.jpg"/></fig></tp:treatment-sec></tp:taxon-treatment>
