# Supplementary material for: Descriptions of two new genera of the spider family Caponiidae (Arachnida, Araneae) and an update of Tisentnops and Taintnops from Brazil and Chile
Source: Zookeys. 2016 Oct 6;(622):47–84. doi: 10.3897/zookeys.622.8682 (PMC5096409; doi:10.3897/zookeys.622.8682)
Supplement: XML Treatment for Nasutonops chapeu [file zookeys.622.8682-treatment8.xml]

<!DOCTYPE tp:taxon-treatment
  PUBLIC "-//TaxonX//DTD Taxonomic Treatment Publishing DTD v0 20100105//EN" "tax-treatment-NSO.dtd">
<tp:taxon-treatment xmlns:tp="http://www.plazi.org/taxpub"><tp:treatment-meta><kwd-group><label>Taxon classification</label><kwd><named-content content-type="kingdom">Animalia</named-content></kwd><kwd><named-content content-type="order">Araneae</named-content></kwd><kwd><named-content content-type="family">Caponiidae</named-content></kwd></kwd-group><mixed-citation publication-type="journal"><person-group><name><surname>Brescovit</surname><given-names>Antonio D.</given-names></name><name><surname>Sánchez-Ruiz</surname><given-names>Alexander</given-names></name></person-group><article-title>Descriptions of two new genera of the spider family <tp:taxon-name><tp:taxon-name-part taxon-name-part-type="family">Caponiidae</tp:taxon-name-part></tp:taxon-name> (<tp:taxon-name><tp:taxon-name-part taxon-name-part-type="class">Arachnida</tp:taxon-name-part></tp:taxon-name>, <tp:taxon-name><tp:taxon-name-part taxon-name-part-type="order">Araneae</tp:taxon-name-part></tp:taxon-name>) and an update of <italic><tp:taxon-name><tp:taxon-name-part taxon-name-part-type="genus">Tisentnops</tp:taxon-name-part></tp:taxon-name></italic> and <italic><tp:taxon-name><tp:taxon-name-part taxon-name-part-type="genus">Taintnops</tp:taxon-name-part></tp:taxon-name></italic> from Brazil and Chile</article-title><source>Zookeys</source><day>6</day><month>10</month><year>2016</year><volume>2016</volume><issue>622</issue><fpage>47</fpage><lpage>84</lpage><pub-id pub-id-type="doi">10.3897/zookeys.622.8682</pub-id></mixed-citation></tp:treatment-meta><tp:nomenclature><tp:taxon-name>
            <tp:taxon-name-part taxon-name-part-type="genus">Nasutonops</tp:taxon-name-part>
            <tp:taxon-name-part taxon-name-part-type="species">chapeu</tp:taxon-name-part>
            <object-id xmlns:xlink="http://www.w3.org/1999/xlink" content-type="zoobank" xlink:type="simple">http://zoobank.org/CDDB6E7F-32DE-488A-9E4A-6F9E83D74711</object-id>
          </tp:taxon-name><tp:taxon-status xmlns:xlink="http://www.w3.org/1999/xlink" xlink:type="simple">sp. n.</tp:taxon-status><xref ref-type="fig" rid="F11">Figure 11C–G</xref></tp:nomenclature><tp:treatment-sec sec-type="Types" id="SECID0E3WBG"><title>Types.</title><p>Male holotype from Parque Estadual Morro do Chapéu (<named-content xmlns:xlink="http://www.w3.org/1999/xlink" content-type="dwc:verbatimCoordinates" xlink:type="simple"><named-content content-type="geo-json" specific-use="{&#34;type&#34;:&#34;Point&#34;,&#34;coordinates&#34;:[-41.257667,-11.488667]}" id="NCID0EFXBG" xlink:type="simple">11°29'19,2"S, 41°15'27,6"W</named-content></named-content>), Morro do Chapéu, Bahia, 21.I.2012, 1097 m asl., I.L.F. Magalhaes et al. col, and female allotype from Área da Mineradora Galvani, Irecê (<named-content xmlns:xlink="http://www.w3.org/1999/xlink" content-type="dwc:verbatimCoordinates" xlink:type="simple"><named-content content-type="geo-json" specific-use="{&#34;type&#34;:&#34;Point&#34;,&#34;coordinates&#34;:[-41.855833,-11.303889]}" id="NCID0ENXBG" xlink:type="simple">11°18'14"S, 41°51'21"W</named-content></named-content>), Bahia, 27.VI.-27.IX.2011, M.C. Nunes col., deposited in <named-content xmlns:xlink="http://www.w3.org/1999/xlink" content-type="dwc:institutional_code" xlink:type="simple">IBSP</named-content> 161985 and 161986, respectively.</p></tp:treatment-sec><tp:treatment-sec sec-type="notes" id="SECID0EBYBG"><title>Note.</title><p>Although the male and female were not collected from the exact same locality, both specimens were collected near one another in the state of Bahia, and they have the same body coloration.</p></tp:treatment-sec><tp:treatment-sec sec-type="etymology" id="SECID0EGYBG"><title>Etymology.</title><p>The specific name is an apposition to the type locality.</p></tp:treatment-sec><tp:treatment-sec sec-type="diagnosis" id="SECID0ELYBG"><title>Diagnosis.</title><p>Females of <italic><tp:taxon-name><tp:taxon-name-part taxon-name-part-type="genus">Nasutonops</tp:taxon-name-part> <tp:taxon-name-part taxon-name-part-type="species">chapeu</tp:taxon-name-part></tp:taxon-name></italic> sp. n. resemble those of <italic><tp:taxon-name><tp:taxon-name-part taxon-name-part-type="genus">Nasutonops</tp:taxon-name-part> <tp:taxon-name-part taxon-name-part-type="species">xaxado</tp:taxon-name-part></tp:taxon-name></italic> sp. n. in lacking the connection of the pair of elongate sclerotized bars in the female internal genitalia (Fig. <xref ref-type="fig" rid="F11">11F–G</xref>), but can be distinguished by the narrow anterior ends and slender posterior ends of the pair of sclerotized bars (Fig. <xref ref-type="fig" rid="F11">11F–G</xref>). Males differ by the elongate embolus with a slender and sinuous tip (Fig. <xref ref-type="fig" rid="F11">11C–E</xref>).</p></tp:treatment-sec><tp:treatment-sec sec-type="description" id="SECID0ERZBG"><title>Description.</title><p>
            <bold>Male (holotype)</bold>. Total length 3.2, with clypeal horn. Carapace 1.3 long, 1.05 wide. Coloration of body as in <italic><tp:taxon-name><tp:taxon-name-part taxon-name-part-type="genus">Nasutonops</tp:taxon-name-part> <tp:taxon-name-part taxon-name-part-type="species">xaxado</tp:taxon-name-part></tp:taxon-name></italic> sp. n., except abdomen grayish. Eye median diameters 1.0, inter distances 0.6. Leg measurements: I: femur 1.0/ patella 0.4/ tibia 0.75/ metatarsus 0.55/ tarsus 0.3/ total 3.0; II: 0.9/ 0.4/ 0.65/ 0.55/ 0.3/ 2.8; III: 0.75/ 0.35/ 0.5/ 0.5/ 0.25/ 2.35; IV: 0.95/ 0.4/ 0.8/ 0.7/ 0.45/ 3.3.</p><p>
            <bold>Female (allotype)</bold>. Total length 4.3, with clypeal horn. Carapace 1.55 long, 1.1 wide. Coloration as in male. Eye median diameters 1.0, inter distances 0.8. Leg measurements: I: femur 1.1/ patella 0.45/ tibia 0.75/ metatarsus 0.65/ tarsus 0.4/ total 3.35; II: 1.0/ 0.4/ 0.75/ 0.6/ 0.45/ 3.2; III: 0.8/ 0.35/ 0.6/ 0.6/ 0.35/ 2.7; IV: 1.1/ 0.55/ 0.9/ 0.9/ 0.5/ 3.95. Internal genitalia with long pair of elongate sclerotized bars with narrow anterior ends and slender posterior ends, and with an enlarged area on the anterior third (Fig. <xref ref-type="fig" rid="F11">11G</xref>).</p></tp:treatment-sec><tp:treatment-sec sec-type="material" id="SECID0EL1BG"><title>Other material examined.</title><p>None.</p></tp:treatment-sec><tp:treatment-sec sec-type="distribution" id="SECID0EQ1BG"><title>Distribution.</title><p>Known only from the type locality in the Brazilian Caatinga from the state of Bahia.</p></tp:treatment-sec><tp:treatment-sec><!--Section generated to contain objects referenced in tp:taxon-treatment.--><fig id="F11" position="float" orientation="portrait"><label>Figure 11.</label><caption><p>
          <italic><tp:taxon-name><tp:taxon-name-part taxon-name-part-type="genus">Nasutonops</tp:taxon-name-part> <tp:taxon-name-part taxon-name-part-type="species">xaxado</tp:taxon-name-part></tp:taxon-name></italic> sp. n., female from Serra Talhada, Pernambuco (<bold>A–B</bold>) <italic><tp:taxon-name><tp:taxon-name-part taxon-name-part-type="genus">Nasutonops</tp:taxon-name-part> <tp:taxon-name-part taxon-name-part-type="species">chapeu</tp:taxon-name-part></tp:taxon-name></italic> sp. n., male and female from Irecê, Bahia (<bold>C–G</bold>), <italic><tp:taxon-name><tp:taxon-name-part taxon-name-part-type="genus">Nasutonops</tp:taxon-name-part> <tp:taxon-name-part taxon-name-part-type="species">sincora</tp:taxon-name-part></tp:taxon-name></italic> sp. n., female from Contendas do Sincorá, Bahia (<bold>H–I</bold>) (<bold>A–B, F–G, H–I</bold>) female internal genitalia <bold>A, F, H</bold> dorsal view <bold>B, G, I</bold> anterior view (<bold>C–E</bold>) male palp, A prolateral view <bold>B</bold> ventral view <bold>D</bold> prolateral view (if = internal transversal fold, psb = pair of sclerotized bars). Scale bars: <bold>A–G</bold> 0.5 mm.</p></caption><graphic xmlns:xlink="http://www.w3.org/1999/xlink" xlink:href="zookeys-622-047-g011.jpg" position="float" orientation="portrait" xlink:type="simple" id="oo_105567.jpg"/></fig></tp:treatment-sec></tp:taxon-treatment>
