# Supplementary material for: Descriptions of two new genera of the spider family Caponiidae (Arachnida, Araneae) and an update of Tisentnops and Taintnops from Brazil and Chile
Source: Zookeys. 2016 Oct 6;(622):47–84. doi: 10.3897/zookeys.622.8682 (PMC5096409; doi:10.3897/zookeys.622.8682)
Supplement: XML Treatment for Nasutonops sincora [file zookeys.622.8682-treatment9.xml]

<!DOCTYPE tp:taxon-treatment
  PUBLIC "-//TaxonX//DTD Taxonomic Treatment Publishing DTD v0 20100105//EN" "tax-treatment-NSO.dtd">
<tp:taxon-treatment xmlns:tp="http://www.plazi.org/taxpub"><tp:treatment-meta><kwd-group><label>Taxon classification</label><kwd><named-content content-type="kingdom">Animalia</named-content></kwd><kwd><named-content content-type="order">Araneae</named-content></kwd><kwd><named-content content-type="family">Caponiidae</named-content></kwd></kwd-group><mixed-citation publication-type="journal"><person-group><name><surname>Brescovit</surname><given-names>Antonio D.</given-names></name><name><surname>Sánchez-Ruiz</surname><given-names>Alexander</given-names></name></person-group><article-title>Descriptions of two new genera of the spider family <tp:taxon-name><tp:taxon-name-part taxon-name-part-type="family">Caponiidae</tp:taxon-name-part></tp:taxon-name> (<tp:taxon-name><tp:taxon-name-part taxon-name-part-type="class">Arachnida</tp:taxon-name-part></tp:taxon-name>, <tp:taxon-name><tp:taxon-name-part taxon-name-part-type="order">Araneae</tp:taxon-name-part></tp:taxon-name>) and an update of <italic><tp:taxon-name><tp:taxon-name-part taxon-name-part-type="genus">Tisentnops</tp:taxon-name-part></tp:taxon-name></italic> and <italic><tp:taxon-name><tp:taxon-name-part taxon-name-part-type="genus">Taintnops</tp:taxon-name-part></tp:taxon-name></italic> from Brazil and Chile</article-title><source>Zookeys</source><day>6</day><month>10</month><year>2016</year><volume>2016</volume><issue>622</issue><fpage>47</fpage><lpage>84</lpage><pub-id pub-id-type="doi">10.3897/zookeys.622.8682</pub-id></mixed-citation></tp:treatment-meta><tp:nomenclature><tp:taxon-name>
            <tp:taxon-name-part taxon-name-part-type="genus">Nasutonops</tp:taxon-name-part>
            <tp:taxon-name-part taxon-name-part-type="species">sincora</tp:taxon-name-part>
            <object-id xmlns:xlink="http://www.w3.org/1999/xlink" content-type="zoobank" xlink:type="simple">http://zoobank.org/22845E0E-E92D-4F8C-B8D9-36CDD2FC3BC2</object-id>
          </tp:taxon-name><tp:taxon-status xmlns:xlink="http://www.w3.org/1999/xlink" xlink:type="simple">sp. n.</tp:taxon-status><xref ref-type="fig" rid="F11">Figures 11H–I</xref><xref ref-type="fig" rid="F12">, 12A–G</xref></tp:nomenclature><tp:treatment-sec sec-type="Types" id="SECID0EB3BG"><title>Types.</title><p>Female holotype from Floresta Nacional Contendas do Sincorá (13°46'–14°00'S, 41°03'–41°10'W), Contendas do Sincorá, Bahia, Brazil, X.2007–X.2008, Y.G. Santos col., deposited in <named-content xmlns:xlink="http://www.w3.org/1999/xlink" content-type="dwc:institutional_code" xlink:type="simple">IBSP</named-content> 126918.</p></tp:treatment-sec><tp:treatment-sec sec-type="etymology" id="SECID0EP3BG"><title>Etymology.</title><p>The specific name is an apposition to the type locality.</p></tp:treatment-sec><tp:treatment-sec sec-type="diagnosis" id="SECID0EU3BG"><title>Diagnosis.</title><p>The female of <italic><tp:taxon-name><tp:taxon-name-part taxon-name-part-type="genus">Nasutonops</tp:taxon-name-part> <tp:taxon-name-part taxon-name-part-type="species">sincora</tp:taxon-name-part></tp:taxon-name></italic> sp. n. differs from others females of the genus by the elevated area of the pair of transverse elongate sclerotized bars that are connected anteriorly, forming a rounded, small plate (11H–I) in the female genitalia.</p></tp:treatment-sec><tp:treatment-sec sec-type="description" id="SECID0EE4BG"><title>Description.</title><p>
            <bold>Male.</bold> Unknown.</p><p>
            <bold>Female (holotype).</bold> Total length 4.5, with shortest clypeal horn. Carapace 1.7 long, 1.2 wide. Coloration: cephalothorax and legs orange, ocular area black, abdomen cream, covered with gray hairs, genital area orange and spinnerets yellow (12 A–B). Clypeal horn truncate at tip (Fig. <xref ref-type="fig" rid="F12">12D–E</xref>). Eye median diameters 0.12, interd<!--PageBreak-->istances 0.8. Leg measurements: I: femur 1.1/ patella 0.55/ tibia 0.8/ metatarsus 0.65/ tarsus 0.45/ total 3.55; II: 1.05/ 0.5/ 0.8/ 0.6/ 0.4/ 3.35; III: 0.75/ 0.4/ 0.55/ 0.65/ 0.4/ 2.75; IV: 1.25/ 0.55/ 1/ 0.8/ 0.5/ 4.1. External genitalia with receptacula visible through transparent area (Fig. <xref ref-type="fig" rid="F12">12F</xref>). Internal genitalia with a pair of transverse elongate sclerotized bars, connected anteriorly, forming a rounded small plate; internal fold between the pair of sclerotized bars (Fig. <xref ref-type="fig" rid="F11">11I</xref>).</p></tp:treatment-sec><tp:treatment-sec sec-type="material" id="SECID0E54BG"><title>Other material examined.</title><p>None.</p></tp:treatment-sec><tp:treatment-sec sec-type="distribution" id="SECID0ED5BG"><title>Distribution.</title><p>Known only from the type locality in the Brazilian Caatinga from the state of Bahia.</p></tp:treatment-sec><tp:treatment-sec><!--Section generated to contain objects referenced in tp:taxon-treatment.--><fig id="F11" position="float" orientation="portrait"><label>Figure 11.</label><caption><p>
          <italic><tp:taxon-name><tp:taxon-name-part taxon-name-part-type="genus">Nasutonops</tp:taxon-name-part> <tp:taxon-name-part taxon-name-part-type="species">xaxado</tp:taxon-name-part></tp:taxon-name></italic> sp. n., female from Serra Talhada, Pernambuco (<bold>A–B</bold>) <italic><tp:taxon-name><tp:taxon-name-part taxon-name-part-type="genus">Nasutonops</tp:taxon-name-part> <tp:taxon-name-part taxon-name-part-type="species">chapeu</tp:taxon-name-part></tp:taxon-name></italic> sp. n., male and female from Irecê, Bahia (<bold>C–G</bold>), <italic><tp:taxon-name><tp:taxon-name-part taxon-name-part-type="genus">Nasutonops</tp:taxon-name-part> <tp:taxon-name-part taxon-name-part-type="species">sincora</tp:taxon-name-part></tp:taxon-name></italic> sp. n., female from Contendas do Sincorá, Bahia (<bold>H–I</bold>) (<bold>A–B, F–G, H–I</bold>) female internal genitalia <bold>A, F, H</bold> dorsal view <bold>B, G, I</bold> anterior view (<bold>C–E</bold>) male palp, A prolateral view <bold>B</bold> ventral view <bold>D</bold> prolateral view (if = internal transversal fold, psb = pair of sclerotized bars). Scale bars: <bold>A–G</bold> 0.5 mm.</p></caption><graphic xmlns:xlink="http://www.w3.org/1999/xlink" xlink:href="zookeys-622-047-g011.jpg" position="float" orientation="portrait" xlink:type="simple" id="oo_105567.jpg"/></fig><fig id="F12" position="float" orientation="portrait"><label>Figure 12.</label><caption><p>
          <italic><tp:taxon-name><tp:taxon-name-part taxon-name-part-type="genus">Nasutonops</tp:taxon-name-part> <tp:taxon-name-part taxon-name-part-type="species">sincora</tp:taxon-name-part></tp:taxon-name></italic> sp. n., female from Contendas do Sincorá, Bahia (<bold>A–G</bold>). <bold>A</bold> habitus, dorsal view <bold>B</bold> same, ventral view <bold>C</bold> carapace, ventral view <bold>D</bold> ocular area, lateral view <bold>E</bold> same, dorsal view <bold>F</bold> genital area, ventral view <bold>G</bold> spinnerets, ventral view. <italic><tp:taxon-name><tp:taxon-name-part taxon-name-part-type="genus">Nasutonops</tp:taxon-name-part> <tp:taxon-name-part taxon-name-part-type="species">xaxado</tp:taxon-name-part></tp:taxon-name></italic> sp. n. (<bold>H–J</bold>) <bold>H</bold> <abbrev xmlns:xlink="http://www.w3.org/1999/xlink" xlink:title="scanning electron microscope" id="ABBRID0E4OBG" xlink:type="simple">SEM</abbrev> images of internal genitalia, dorsal view <bold>I</bold> same, posterior view <bold>J</bold> same, anterior view (if = internal transversal fold; psb = pair of sclerotized bars). Scale bars: <bold>A–G</bold> 0.5 mm.</p></caption><graphic xmlns:xlink="http://www.w3.org/1999/xlink" xlink:href="zookeys-622-047-g012.jpg" position="float" orientation="portrait" xlink:type="simple" id="oo_105568.jpg"/></fig></tp:treatment-sec></tp:taxon-treatment>
