# Supplementary material for: Descriptions of two new genera of the spider family Caponiidae (Arachnida, Araneae) and an update of Tisentnops and Taintnops from Brazil and Chile
Source: Zookeys. 2016 Oct 6;(622):47–84. doi: 10.3897/zookeys.622.8682 (PMC5096409; doi:10.3897/zookeys.622.8682)
Supplement: XML Treatment for Carajas [file zookeys.622.8682-treatment10.xml]

<!DOCTYPE tp:taxon-treatment
  PUBLIC "-//TaxonX//DTD Taxonomic Treatment Publishing DTD v0 20100105//EN" "tax-treatment-NSO.dtd">
<tp:taxon-treatment xmlns:tp="http://www.plazi.org/taxpub"><tp:treatment-meta><kwd-group><label>Taxon classification</label><kwd><named-content content-type="kingdom">Animalia</named-content></kwd><kwd><named-content content-type="order">Araneae</named-content></kwd><kwd><named-content content-type="family">Caponiidae</named-content></kwd></kwd-group><mixed-citation publication-type="journal"><person-group><name><surname>Brescovit</surname><given-names>Antonio D.</given-names></name><name><surname>Sánchez-Ruiz</surname><given-names>Alexander</given-names></name></person-group><article-title>Descriptions of two new genera of the spider family <tp:taxon-name><tp:taxon-name-part taxon-name-part-type="family">Caponiidae</tp:taxon-name-part></tp:taxon-name> (<tp:taxon-name><tp:taxon-name-part taxon-name-part-type="class">Arachnida</tp:taxon-name-part></tp:taxon-name>, <tp:taxon-name><tp:taxon-name-part taxon-name-part-type="order">Araneae</tp:taxon-name-part></tp:taxon-name>) and an update of <italic><tp:taxon-name><tp:taxon-name-part taxon-name-part-type="genus">Tisentnops</tp:taxon-name-part></tp:taxon-name></italic> and <italic><tp:taxon-name><tp:taxon-name-part taxon-name-part-type="genus">Taintnops</tp:taxon-name-part></tp:taxon-name></italic> from Brazil and Chile</article-title><source>Zookeys</source><day>6</day><month>10</month><year>2016</year><volume>2016</volume><issue>622</issue><fpage>47</fpage><lpage>84</lpage><pub-id pub-id-type="doi">10.3897/zookeys.622.8682</pub-id></mixed-citation></tp:treatment-meta><tp:nomenclature><tp:taxon-name>
            <tp:taxon-name-part taxon-name-part-type="genus">Carajas</tp:taxon-name-part>
            <object-id xmlns:xlink="http://www.w3.org/1999/xlink" content-type="zoobank" xlink:type="simple">http://zoobank.org/90E1A654-6D56-4276-97A7-6C85489B7975</object-id>
          </tp:taxon-name><tp:taxon-status xmlns:xlink="http://www.w3.org/1999/xlink" xlink:type="simple">gen. n.</tp:taxon-status></tp:nomenclature><tp:treatment-sec sec-type="type species" id="SECID0EI6BG"><title>Type species.</title><p>
            <italic><tp:taxon-name><tp:taxon-name-part taxon-name-part-type="genus">Carajas</tp:taxon-name-part> <tp:taxon-name-part taxon-name-part-type="species">paraua</tp:taxon-name-part></tp:taxon-name></italic> sp. n.</p></tp:treatment-sec><tp:treatment-sec sec-type="etymology" id="SECID0EY6BG"><title>Etymology.</title><p>The generic name is an apposition to the type locality where all known specimens were collected and is masculine in gender.</p></tp:treatment-sec><tp:treatment-sec sec-type="diagnosis" id="SECID0E46BG"><title>Diagnosis.</title><p>Members of <italic><tp:taxon-name><tp:taxon-name-part taxon-name-part-type="genus">Carajas</tp:taxon-name-part></tp:taxon-name></italic> gen. n. can be easily separated from other caponiid genera by having anteriorly and posteriorly strongly projected endites (Figs <xref ref-type="fig" rid="F13">13J</xref>, <xref ref-type="fig" rid="F14">14D</xref>), a very short cheliceral fang (Fig. <xref ref-type="fig" rid="F15">15D–E</xref>), absence of unpaired claws on all legs, and the posterior paired claws with distal tip thickened and covered with dense and short bristles (Fig. <xref ref-type="fig" rid="F14">14G</xref>, <xref ref-type="fig" rid="F15">15H</xref>).</p><fig id="F13" position="float" orientation="portrait"><label>Figure 13.</label><caption><p>
          <italic><tp:taxon-name><tp:taxon-name-part taxon-name-part-type="genus">Carajas</tp:taxon-name-part> <tp:taxon-name-part taxon-name-part-type="species">paraua</tp:taxon-name-part></tp:taxon-name></italic> sp. n., male (<bold>A–F</bold>) and female (<bold>G–K</bold>) from Parauapebas, Pará. <bold>A</bold> habitus dorsal view <bold>B</bold> same, ventral view <bold>C</bold> left leg I, prolateral view <bold>D</bold> left leg IV, prolateral view <bold>E</bold> left pedipalp, prolateral view <bold>F</bold> same, retrolateral view <bold>G</bold> left pedipalp prolateral view <bold>H</bold> same, retrolateral view <bold>I</bold> habitus, dorsal view <bold>J</bold> carapace, ventral view <bold>K</bold> genital area, ventral view.</p></caption><graphic xmlns:xlink="http://www.w3.org/1999/xlink" xlink:href="zookeys-622-047-g013.jpg" position="float" orientation="portrait" xlink:type="simple" id="oo_105569.jpg"/></fig><fig id="F14" position="float" orientation="portrait"><label>Figure 14.</label><caption><p>
                <abbrev xmlns:xlink="http://www.w3.org/1999/xlink" xlink:title="scanning electron microscope" id="ABBRID0EYCAI" xlink:type="simple">SEM</abbrev> images of <italic><tp:taxon-name><tp:taxon-name-part taxon-name-part-type="genus">Carajas</tp:taxon-name-part> <tp:taxon-name-part taxon-name-part-type="species">paraua</tp:taxon-name-part></tp:taxon-name></italic> sp. n., male from type locality. <bold>A</bold> carapace, ocular area, dorsal view <bold>B</bold> carapace, ventral view <bold>C</bold> left chelicerae, prolateral view <bold>D</bold> mouthparts, ventral view <bold>E</bold> labium, distal area, ventral view <bold>F</bold> labium, distal area, prolateral view <bold>G</bold> paired claws on right leg IV, prolateral view <bold>H</bold> right tibiae and metatarsus I showing long trichobotria, prolateral view <bold>I</bold> tricobothria base on right leg I, dorsal view <bold>J</bold> pedipalp, prolateral view (inset: detail of embolus) <bold>K</bold> bulb, dorsal view <bold>L</bold> same,ventral view (inset: detail of embolus).</p></caption><graphic xmlns:xlink="http://www.w3.org/1999/xlink" xlink:href="zookeys-622-047-g014.jpg" position="float" orientation="portrait" xlink:type="simple" id="oo_105570.jpg"/></fig><fig id="F15" position="float" orientation="portrait"><label>Figure 15.</label><caption><p>
                <abbrev xmlns:xlink="http://www.w3.org/1999/xlink" xlink:title="scanning electron microscope" id="ABBRID0ELEAI" xlink:type="simple">SEM</abbrev> images of <italic><tp:taxon-name><tp:taxon-name-part taxon-name-part-type="genus">Carajas</tp:taxon-name-part> <tp:taxon-name-part taxon-name-part-type="species">paraua</tp:taxon-name-part></tp:taxon-name></italic> sp. n., three females (<named-content xmlns:xlink="http://www.w3.org/1999/xlink" content-type="dwc:institutional_code" xlink:type="simple">IBSP</named-content> 161403) specimen 1 <bold>(A–J)</bold>, specimen 2 <bold>(K)</bold>, specimen 3 <bold>(L) A</bold> carapace, ocular area, dorsal view <bold>B</bold> pedipalp, retrolateral view <bold>C</bold> same, distal area, prolateral view <bold>D</bold> chelicerae, ventral view <bold>E</bold> same, distal area showing fang, ventral view <bold>F</bold> same, prolateral view <bold>G</bold> claws on left leg I, prolateral view <bold>H</bold> claws on left leg IV, dorsal view <bold>I</bold> tarsal organ on left leg IV, dorsal view <bold>J</bold> internal genitalia, dorsal view <bold>K</bold> same, dorsal view <bold>L</bold> same, anterior view (if = internal transversal fold; mmr = membranous anteromedian receptaculum; psb = pair of sclerotized bars).</p></caption><graphic xmlns:xlink="http://www.w3.org/1999/xlink" xlink:href="zookeys-622-047-g015.jpg" position="float" orientation="portrait" xlink:type="simple" id="oo_105571.jpg"/></fig></tp:treatment-sec><tp:treatment-sec sec-type="description" id="SECID0ECGAI"><title>Description.</title><p>Moderate-sized caponiids (Fig. <xref ref-type="fig" rid="F13">13A, I</xref>). Carapace oval, anteriorly narrowed to less than half of its maximum width, pars cephalica rounded, pars thoracica flat medially and sloping posteriorly; cuticle of carapace smooth, covered with short and uniform setae; clypeus almost smooth; thoracic groove inconspicuous, almost obsolete (Fig. <xref ref-type="fig" rid="F13">13A, I</xref>) . Eyes absent (Figs <xref ref-type="fig" rid="F13">13A, I</xref>; <xref ref-type="fig" rid="F14">14A</xref>, <xref ref-type="fig" rid="F15">15A</xref>). Cheliceral paturon with long, weak bristles, mainly on frontal area; base of fang unmodified; fang short with large opening, median lamina short, occupying a small space by the white membranous lobe; lateral surface with small sulci of stridulatory ridges (Fig. <xref ref-type="fig" rid="F14">14C</xref>) , pick small on prolateral basal side of palpal femur (Fig. <xref ref-type="fig" rid="F16">16A</xref>). Endites convergent, strongly projected, extending anteriorly far beyond the anterior margin of the labium, and posteriorly widened, extending far beyond the posterior margin of the labium (Figs <xref ref-type="fig" rid="F13">13J</xref>, <xref ref-type="fig" rid="F14">14D</xref>), covered with many small and long setae (Fig. <xref ref-type="fig" rid="F14">14D–E</xref>), with strong distal serrula consisting of a single tooth row. Labium triangular, strongly fused to sternum, not invaginated at base, covered with a few scattered setae, distal area hyaline (Figs <xref ref-type="fig" rid="F13">13B</xref>, <xref ref-type="fig" rid="F14">14E</xref>); labrum elongate, narrow, subtriangular, distally slightly elevated. Sternum longer that wide, without radial furrows between coxae, covered with small and uniform setae, not fused to carapace, with sclerotized lateral and posterior borders (Figs <xref ref-type="fig" rid="F13">13B, J</xref>; <xref ref-type="fig" rid="F14">14B</xref>); cephalothoracic membranes without epimeric sclerites, but short triangular sclerites extend from the sternum between coxae of endites and coxa I, I and II, II and III, and III and IV, shorter triangles extend to each coxae, straighter on coxae III and IV, posterior border triangular between coxae IV (Fig. <xref ref-type="fig" rid="F13">13B, J</xref>). Legs formula 4213, <!--PageBreak-->without spines, metatarsi and tarsi entire, without subsegmentation or membranous processes, tarsi with two claws, lack unpaired claws, surrounded with elongate hairs; paired claws I-II with approximately six teeth, distal tip of claw elongate (Fig. <xref ref-type="fig" rid="F15">15G</xref>), III-IV weakly curved, with 3-4 short and well-separated teeth, distal tip of claw thickened, covered with dense and short bristles (Figs <xref ref-type="fig" rid="F14">14G</xref>, <xref ref-type="fig" rid="F15">15H</xref>). Tibiae, metatarsi, and tarsi with trichobothria in a single row, bothrium ridged (Fig. <xref ref-type="fig" rid="F14">14I</xref>), and very long bristles, several of them longer than metatrsus (Figs <xref ref-type="fig" rid="F13">13C–D</xref>, <xref ref-type="fig" rid="F14">14H</xref>); tarsal organ oval, exposed, with concentric ridges and two distal receptors (Fig. <xref ref-type="fig" rid="F15">15I</xref>); female palpal tarsus three times longer than the tibia, prolateral surface densely covered with setae, without claw (Figs <xref ref-type="fig" rid="F13">13G–H</xref>, <xref ref-type="fig" rid="F15">15B–C</xref>). Abdomen without scutum; covered uniformly with short setae, not striated (Fig. <xref ref-type="fig" rid="F13">13A–B, H–I</xref>). Epigastric region slightly protruding, with two pairs of respiratory spiracles, connected to large tracheal trunks directed anteriorly (Fig. <xref ref-type="fig" rid="F16">16D</xref>), posterior spiracles connected by rebordered groove extending parallel with the anterior spiracles; postepigastric scutum not fused to epigastric scutum. Males and females with six spinnerets in typical caponiid arrangement, anterior laterals with single, presumably major ampullate gland spigot, posterior medians with large, flattened minor ampullate gland spigot and posterior laterals with approximately ten aciniform gland spigots. Male palpal patella and tibia shorter that femur, unmodified; cymbium ovoid, elongate, prolateral surface densely covered with strong setae; bulb globose; embolus short, ribbon-like at base, slightly curved distally, tip enlarged and rounded (Figs <xref ref-type="fig" rid="F13">13E–F</xref>, <xref ref-type="fig" rid="F14">14J–L</xref>, <xref ref-type="fig" rid="F16">16A–C</xref>). External female genitalia with postepigastric scutum represented only by a basal sclerotized band and part of receptaculum visible through transparent area (Fig. <xref ref-type="fig" rid="F13">13K</xref>). Internal female genitalia with a membranous anteromedian receptaculum formed by a short unsclerotized median duct with a wide base leading to a large, globose sac. This sac is associated with elongate, sclerotized transverse bars with a dorsally projected anterior margin (Figs <xref ref-type="fig" rid="F15">15J–L</xref>, <xref ref-type="fig" rid="F16">16D</xref>).</p><fig id="F16" position="float" orientation="portrait"><label>Figure 16.</label><caption><p>
          <italic><tp:taxon-name><tp:taxon-name-part taxon-name-part-type="genus">Carajas</tp:taxon-name-part> <tp:taxon-name-part taxon-name-part-type="species">paraua</tp:taxon-name-part></tp:taxon-name></italic> sp. n., male from <named-content xmlns:xlink="http://www.w3.org/1999/xlink" content-type="dwc:institutional_code" xlink:type="simple">IBSP</named-content> 161191 (<bold>A–C</bold>) and female from <named-content xmlns:xlink="http://www.w3.org/1999/xlink" content-type="dwc:institutional_code" xlink:type="simple">IBSP</named-content> 191285 (<bold>D</bold>). <bold>A</bold> left pedipalp, prolateral view <bold>B</bold> same, ventral view <bold>C</bold> same, retrolateral view <bold>D</bold> internal genitalia and tracheae tubes, dorsal view (mmr = membranous anteromedian receptaculum; psb = pair of sclerotized bars). Scale bars: <bold>A–D</bold> 0.5 mm.</p></caption><graphic xmlns:xlink="http://www.w3.org/1999/xlink" xlink:href="zookeys-622-047-g016.jpg" position="float" orientation="portrait" xlink:type="simple" id="oo_105572.jpg"/></fig></tp:treatment-sec><tp:treatment-sec sec-type="distribution" id="SECID0E6LAI"><title>Distribution.</title><p>Known only from caves in Carajás region, in the state of Pará, Brazil.</p></tp:treatment-sec></tp:taxon-treatment>
