# Supplementary material for: Descriptions of two new genera of the spider family Caponiidae (Arachnida, Araneae) and an update of Tisentnops and Taintnops from Brazil and Chile
Source: Zookeys. 2016 Oct 6;(622):47–84. doi: 10.3897/zookeys.622.8682 (PMC5096409; doi:10.3897/zookeys.622.8682)
Supplement: XML Treatment for Carajas paraua [file zookeys.622.8682-treatment11.xml]

<!DOCTYPE tp:taxon-treatment
  PUBLIC "-//TaxonX//DTD Taxonomic Treatment Publishing DTD v0 20100105//EN" "tax-treatment-NSO.dtd">
<tp:taxon-treatment xmlns:tp="http://www.plazi.org/taxpub"><tp:treatment-meta><kwd-group><label>Taxon classification</label><kwd><named-content content-type="kingdom">Animalia</named-content></kwd><kwd><named-content content-type="order">Araneae</named-content></kwd><kwd><named-content content-type="family">Caponiidae</named-content></kwd></kwd-group><mixed-citation publication-type="journal"><person-group><name><surname>Brescovit</surname><given-names>Antonio D.</given-names></name><name><surname>Sánchez-Ruiz</surname><given-names>Alexander</given-names></name></person-group><article-title>Descriptions of two new genera of the spider family <tp:taxon-name><tp:taxon-name-part taxon-name-part-type="family">Caponiidae</tp:taxon-name-part></tp:taxon-name> (<tp:taxon-name><tp:taxon-name-part taxon-name-part-type="class">Arachnida</tp:taxon-name-part></tp:taxon-name>, <tp:taxon-name><tp:taxon-name-part taxon-name-part-type="order">Araneae</tp:taxon-name-part></tp:taxon-name>) and an update of <italic><tp:taxon-name><tp:taxon-name-part taxon-name-part-type="genus">Tisentnops</tp:taxon-name-part></tp:taxon-name></italic> and <italic><tp:taxon-name><tp:taxon-name-part taxon-name-part-type="genus">Taintnops</tp:taxon-name-part></tp:taxon-name></italic> from Brazil and Chile</article-title><source>Zookeys</source><day>6</day><month>10</month><year>2016</year><volume>2016</volume><issue>622</issue><fpage>47</fpage><lpage>84</lpage><pub-id pub-id-type="doi">10.3897/zookeys.622.8682</pub-id></mixed-citation></tp:treatment-meta><tp:nomenclature><tp:taxon-name>
            <tp:taxon-name-part taxon-name-part-type="genus">Carajas</tp:taxon-name-part>
            <tp:taxon-name-part taxon-name-part-type="species">paraua</tp:taxon-name-part>
            <object-id xmlns:xlink="http://www.w3.org/1999/xlink" content-type="zoobank" xlink:type="simple">http://zoobank.org/DC7B7823-37B7-47A8-AA70-1D5BD4749DC1</object-id>
          </tp:taxon-name><tp:taxon-status xmlns:xlink="http://www.w3.org/1999/xlink" xlink:type="simple">sp. n.</tp:taxon-status><xref ref-type="fig" rid="F13">Figures 13</xref><xref ref-type="fig" rid="F14">, 14</xref><xref ref-type="fig" rid="F15">, 15</xref><xref ref-type="fig" rid="F16">, 16A–D</xref><xref ref-type="fig" rid="F17">, 17E–I</xref><!--PageBreak--></tp:nomenclature><tp:treatment-sec sec-type="Types" id="SECID0E4NAI"><title>Types.</title><p>Male holotype and female allotype from Gruta N5S8 (<named-content xmlns:xlink="http://www.w3.org/1999/xlink" content-type="dwc:verbatimCoordinates" xlink:type="simple"><named-content content-type="geo-json" specific-use="{&#34;type&#34;:&#34;Point&#34;,&#34;coordinates&#34;:[-50.132500,-6.108056]}" id="NCID0EGOAI" xlink:type="simple">06°06'29"S, 50°07'57"W</named-content></named-content>), Flona de Carajás, Parauapebas, Pará, Brazil, 7-12.X.2008, R. Andrade, deposited in <named-content xmlns:xlink="http://www.w3.org/1999/xlink" content-type="dwc:institutional_code" xlink:type="simple">IBSP</named-content> 191287.</p></tp:treatment-sec><tp:treatment-sec sec-type="etymology" id="SECID0ETOAI"><title>Etymology.</title><p>The specific name is a noun in apposition taken from the Brazilian Tupi Indian language that means parrot (‘’Papagaio’’ in Portuguese) and refers to this common bird in the region of Parauapebas.</p></tp:treatment-sec><tp:treatment-sec sec-type="diagnosis" id="SECID0EYOAI"><title>Diagnosis.</title><p>With the characters of the genus and genitalia as above described.</p></tp:treatment-sec><tp:treatment-sec sec-type="description" id="SECID0E4OAI"><title>Description.</title><p>
            <bold>Male (holotype).</bold> Total length 4.2. Carapace 2.1 long, 1.5 wide. Coloration: cephalothorax uniformly orange-reddish, except border of sternum brown. Legs and palps yellow. Abdomen uniformly grayish. Leg measurements: I: femur 1.8/ <!--PageBreak-->patella 1.0/ tibia 1.4/ metatarsus 1.1/ tarsus 1.0/ total 6.3; II: 1.6/ 1.0/ 1.4/ 1.0/ 0.9/ 5.9; III: 1.5/ 0.7/ 1.1/ 1.0/ 0.8/ 4.1; IV: 2.0/ 1.0/ 2.1/ 1.3/ 1.0/ 7.4. Palp as in figures 13D–E, 14J–L and 16A–C.</p><p>
            <bold>Female (allotype).</bold> Total length 4.3. Carapace 2.1 long, 1.5 wide. Coloration as in male. Leg measurements: I: femur .1.3/ patella 0.7/ tibia 1.1/ metatarsus 0.7/ tarsus 0.6/ total 4.4; II: 1.1/ 0.6/ 0.9/ 0.7/ 0.6/ 3.9; III: 1.0/ 0.6/ 0.8/ 0.7/ 0.5/ 3.6; IV: 1.4/ 0.8/ 1.4/ 0.9/ 0.7/ 5.2. Internal genitalia as described for the genus (Fig. <xref ref-type="fig" rid="F16">16D</xref>).</p><fig id="F17" position="float" orientation="portrait"><label>Figure 17.</label><caption><p>
          <italic><tp:taxon-name><tp:taxon-name-part taxon-name-part-type="genus">Tisentnops</tp:taxon-name-part> <tp:taxon-name-part taxon-name-part-type="species">mineiro</tp:taxon-name-part></tp:taxon-name></italic> sp. n. (<bold>A</bold>), <italic><tp:taxon-name><tp:taxon-name-part taxon-name-part-type="genus">Tisentnops</tp:taxon-name-part> <tp:taxon-name-part taxon-name-part-type="species">onix</tp:taxon-name-part></tp:taxon-name></italic> sp. n. (<bold>B–D</bold>), <italic><tp:taxon-name><tp:taxon-name-part taxon-name-part-type="genus">Carajas</tp:taxon-name-part> <tp:taxon-name-part taxon-name-part-type="species">paraua</tp:taxon-name-part></tp:taxon-name></italic> sp. n. (<bold>E–I</bold>). <bold>A</bold> adult female on the soil <bold>B</bold> Gruta da Taboa, Minas Gerais, Brazil, showing the rocks on the soil where specimens of <italic><tp:taxon-name><tp:taxon-name-part taxon-name-part-type="genus">Tisentnops</tp:taxon-name-part> <tp:taxon-name-part taxon-name-part-type="species">onix</tp:taxon-name-part></tp:taxon-name></italic> sp. n. were collected <bold>C</bold> adult female on the soil <bold>D</bold> same <bold>E</bold> adult female on rock <bold>F</bold> adult male on rock <bold>G</bold> adult female on rock <bold>H</bold> immature on rock <bold>I</bold> same.</p></caption><graphic xmlns:xlink="http://www.w3.org/1999/xlink" xlink:href="zookeys-622-047-g017.jpg" position="float" orientation="portrait" xlink:type="simple" id="oo_105573.jpg"/></fig></tp:treatment-sec><tp:treatment-sec sec-type="material" id="SECID0E3RAI"><title>Other material examined.</title><p>BRASIL. <bold>Pará</bold>: Parauapebas, Flona de Carajás, Cave N1-15 (<named-content xmlns:xlink="http://www.w3.org/1999/xlink" content-type="dwc:verbatimCoordinates" xlink:type="simple"><named-content content-type="geo-json" specific-use="{&#34;type&#34;:&#34;Point&#34;,&#34;coordinates&#34;:[-50.271389,-6.034167]}" id="NCID0EHSAI" xlink:type="simple">06°02'03"S, 50°16'17"W</named-content></named-content>), Magangá, 2♀ 1imm., 28/IX-30/X/2007, R. Andrade col. (<named-content xmlns:xlink="http://www.w3.org/1999/xlink" content-type="dwc:institutional_code" xlink:type="simple">IBSP</named-content> 97871); Cave N1-37 (<named-content xmlns:xlink="http://www.w3.org/1999/xlink" content-type="dwc:verbatimCoordinates" xlink:type="simple"><named-content content-type="geo-json" specific-use="{&#34;type&#34;:&#34;Point&#34;,&#34;coordinates&#34;:[-50.274722,-6.030833]}" id="NCID0EXSAI" xlink:type="simple">06°01'51"S, 50°16'29"W</named-content></named-content>), Bial, 1♀ 2imm., 28/IX-<!--PageBreak--><!--PageBreak--><!--PageBreak-->30/X/2007, R. Andrade col. (<named-content xmlns:xlink="http://www.w3.org/1999/xlink" content-type="dwc:institutional_code" xlink:type="simple">IBSP</named-content> 97870); Cave N4E-08 (<named-content xmlns:xlink="http://www.w3.org/1999/xlink" content-type="dwc:verbatimCoordinates" xlink:type="simple"><named-content content-type="geo-json" specific-use="{&#34;type&#34;:&#34;Point&#34;,&#34;coordinates&#34;:[-50.160000,-6.038889]}" id="NCID0ELTAI" xlink:type="simple">06°02'20"S, 50°09'36"W</named-content></named-content>), 2 imm., 20/IV-04/V/2010, C.A.R. Souza col. (<named-content xmlns:xlink="http://www.w3.org/1999/xlink" content-type="dwc:institutional_code" xlink:type="simple">IBSP</named-content> 191216); Cave N4E-15 (<named-content xmlns:xlink="http://www.w3.org/1999/xlink" content-type="dwc:verbatimCoordinates" xlink:type="simple"><named-content content-type="geo-json" specific-use="{&#34;type&#34;:&#34;Point&#34;,&#34;coordinates&#34;:[-50.159722,-6.035833]}" id="NCID0E2TAI" xlink:type="simple">06°02'09"S, 50°09'35"W</named-content></named-content>), 1♂ 1♀ 9imm., 20/IV-04/V/2010, D. B. Pedroso, D. Bebiano &amp; I. Cizauskas col. (<named-content xmlns:xlink="http://www.w3.org/1999/xlink" content-type="dwc:institutional_code" xlink:type="simple">IBSP</named-content> 191217-191220); Cave N4E-18 (<named-content xmlns:xlink="http://www.w3.org/1999/xlink" content-type="dwc:verbatimCoordinates" xlink:type="simple"><named-content content-type="geo-json" specific-use="{&#34;type&#34;:&#34;Point&#34;,&#34;coordinates&#34;:[-50.167500,-6.033889]}" id="NCID0ELUAI" xlink:type="simple">06°02'02"S, 50°10'03"W</named-content></named-content>), 2imm., 20/IV-04/V/2010, J. Mascarenhas (<named-content xmlns:xlink="http://www.w3.org/1999/xlink" content-type="dwc:institutional_code" xlink:type="simple">IBSP</named-content> 191221); Cave N4E-22 (<named-content xmlns:xlink="http://www.w3.org/1999/xlink" content-type="dwc:verbatimCoordinates" xlink:type="simple"><named-content content-type="geo-json" specific-use="{&#34;type&#34;:&#34;Point&#34;,&#34;coordinates&#34;:[-50.167222,-6.037222]}" id="NCID0E2UAI" xlink:type="simple">06°02'14"S, 50°10'02"W</named-content></named-content>), 3♀ 4 imm., 20/X-04/V/10, R. Andrade, C.A.R. Souza &amp; D. B. Pedroso (<named-content xmlns:xlink="http://www.w3.org/1999/xlink" content-type="dwc:institutional_code" xlink:type="simple">IBSP</named-content> 97834; <named-content xmlns:xlink="http://www.w3.org/1999/xlink" content-type="dwc:institutional_code" xlink:type="simple">IBSP</named-content> 191222-191223); Cave N4E-26 (<named-content xmlns:xlink="http://www.w3.org/1999/xlink" content-type="dwc:verbatimCoordinates" xlink:type="simple"><named-content content-type="geo-json" specific-use="{&#34;type&#34;:&#34;Point&#34;,&#34;coordinates&#34;:[-50.160833,-6.040000]}" id="NCID0ETVAI" xlink:type="simple">06°02'24"S, 50°09'39"W</named-content></named-content>), 1 imm., 18/VIII-03/IX/2009, I. Cizauskas (<named-content xmlns:xlink="http://www.w3.org/1999/xlink" content-type="dwc:institutional_code" xlink:type="simple">IBSP</named-content> 191224); Cave N4E-31 (<named-content xmlns:xlink="http://www.w3.org/1999/xlink" content-type="dwc:verbatimCoordinates" xlink:type="simple"><named-content content-type="geo-json" specific-use="{&#34;type&#34;:&#34;Point&#34;,&#34;coordinates&#34;:[-50.160000,-6.040556]}" id="NCID0EDWAI" xlink:type="simple">06°02'26"S, 50°09'36"W</named-content></named-content>), 1 imm., 18/VIII-03/IX/2009, D. Bebiano (<named-content xmlns:xlink="http://www.w3.org/1999/xlink" content-type="dwc:institutional_code" xlink:type="simple">IBSP</named-content> 191225); Cave N4E-33 (<named-content xmlns:xlink="http://www.w3.org/1999/xlink" content-type="dwc:verbatimCoordinates" xlink:type="simple"><named-content content-type="geo-json" specific-use="{&#34;type&#34;:&#34;Point&#34;,&#34;coordinates&#34;:[-50.160556,-6.032778]}" id="NCID0ETWAI" xlink:type="simple">06°01'58"S, 50°09'38"W</named-content></named-content>), 1♂ 1♀, 15-22/IX/2009, I. Cizauskas (<named-content xmlns:xlink="http://www.w3.org/1999/xlink" content-type="dwc:institutional_code" xlink:type="simple">IBSP</named-content> 191226); Cave N4E-33 (<named-content xmlns:xlink="http://www.w3.org/1999/xlink" content-type="dwc:verbatimCoordinates" xlink:type="simple"><named-content content-type="geo-json" specific-use="{&#34;type&#34;:&#34;Point&#34;,&#34;coordinates&#34;:[-50.160556,-6.032778]}" id="NCID0EDXAI" xlink:type="simple">06°01'58"S, 50°09'38"W</named-content></named-content>), 3 imm., 15-22/IX/2009, D. B. Pedroso &amp; I. Cizauskas (<named-content xmlns:xlink="http://www.w3.org/1999/xlink" content-type="dwc:institutional_code" xlink:type="simple">IBSP</named-content> 191227-191228); Cave N4E-39 (<named-content xmlns:xlink="http://www.w3.org/1999/xlink" content-type="dwc:verbatimCoordinates" xlink:type="simple"><named-content content-type="geo-json" specific-use="{&#34;type&#34;:&#34;Point&#34;,&#34;coordinates&#34;:[-50.160556,-6.039444]}" id="NCID0ETXAI" xlink:type="simple">06°02'22"S, 50°09'38"W</named-content></named-content>), 1 imm., 19/II-04/III/2010, D. B. Pedroso (<named-content xmlns:xlink="http://www.w3.org/1999/xlink" content-type="dwc:institutional_code" xlink:type="simple">IBSP</named-content> 191229); Cave N4E-51 (<named-content xmlns:xlink="http://www.w3.org/1999/xlink" content-type="dwc:verbatimCoordinates" xlink:type="simple"><named-content content-type="geo-json" specific-use="{&#34;type&#34;:&#34;Point&#34;,&#34;coordinates&#34;:[-50.153333,-6.033333]}" id="NCID0EDYAI" xlink:type="simple">06°02'00"S, 50°09'12"W</named-content></named-content>), 1 imm., 19/II-04/III/2010, D. Mello (<named-content xmlns:xlink="http://www.w3.org/1999/xlink" content-type="dwc:institutional_code" xlink:type="simple">IBSP</named-content> 191230); Cave N4E-62 (<named-content xmlns:xlink="http://www.w3.org/1999/xlink" content-type="dwc:verbatimCoordinates" xlink:type="simple"><named-content content-type="geo-json" specific-use="{&#34;type&#34;:&#34;Point&#34;,&#34;coordinates&#34;:[-50.151111,-6.032500]}" id="NCID0ETYAI" xlink:type="simple">06°01'57"S, 50°09'04"W</named-content></named-content>), 2♀ 1imm., 19/II-04/III/2010, D. B. Pedroso &amp; J. Mascarenhas (<named-content xmlns:xlink="http://www.w3.org/1999/xlink" content-type="dwc:institutional_code" xlink:type="simple">IBSP</named-content> 191231-191232); Cave N4E-65 (<named-content xmlns:xlink="http://www.w3.org/1999/xlink" content-type="dwc:verbatimCoordinates" xlink:type="simple"><named-content content-type="geo-json" specific-use="{&#34;type&#34;:&#34;Point&#34;,&#34;coordinates&#34;:[-50.150556,-6.031667]}" id="NCID0EDZAI" xlink:type="simple">06°01'54"S, 50°09'02"W</named-content></named-content>), 1 imm., 24-30/VII/2009, D. Mello (<named-content xmlns:xlink="http://www.w3.org/1999/xlink" content-type="dwc:institutional_code" xlink:type="simple">IBSP</named-content> 191233); Cave N4E-68 (<named-content xmlns:xlink="http://www.w3.org/1999/xlink" content-type="dwc:verbatimCoordinates" xlink:type="simple"><named-content content-type="geo-json" specific-use="{&#34;type&#34;:&#34;Point&#34;,&#34;coordinates&#34;:[-50.153611,-6.032222]}" id="NCID0ETZAI" xlink:type="simple">06°01'56"S, 50°09'13"W</named-content></named-content>), 1 imm., 19/II-04/III/2010, C.A.R. Souza (<named-content xmlns:xlink="http://www.w3.org/1999/xlink" content-type="dwc:institutional_code" xlink:type="simple">IBSP</named-content> 191234); Cave N4E-73 (<named-content xmlns:xlink="http://www.w3.org/1999/xlink" content-type="dwc:verbatimCoordinates" xlink:type="simple"><named-content content-type="geo-json" specific-use="{&#34;type&#34;:&#34;Point&#34;,&#34;coordinates&#34;:[-50.155556,-6.032778]}" id="NCID0ED1AI" xlink:type="simple">06°01'58"S, 50°09'20"W</named-content></named-content>), 1♂ 2♀ 2 imm., 24-30/VII/2009-04/III/2010, D. Bebiano, J.B. Verdiani &amp; R. Andrade (<named-content xmlns:xlink="http://www.w3.org/1999/xlink" content-type="dwc:institutional_code" xlink:type="simple">IBSP</named-content> 191235-191237); Cave N4E-74 (<named-content xmlns:xlink="http://www.w3.org/1999/xlink" content-type="dwc:verbatimCoordinates" xlink:type="simple"><named-content content-type="geo-json" specific-use="{&#34;type&#34;:&#34;Point&#34;,&#34;coordinates&#34;:[-50.150556,-6.032500]}" id="NCID0ET1AI" xlink:type="simple">06°01'57"S, 50°09'02"W</named-content></named-content>), 1imm., 19/II-04/III/2010, I. Cizauskas (<named-content xmlns:xlink="http://www.w3.org/1999/xlink" content-type="dwc:institutional_code" xlink:type="simple">IBSP</named-content> 191238); Cave N4E-77 (<named-content xmlns:xlink="http://www.w3.org/1999/xlink" content-type="dwc:verbatimCoordinates" xlink:type="simple"><named-content content-type="geo-json" specific-use="{&#34;type&#34;:&#34;Point&#34;,&#34;coordinates&#34;:[-50.151111,-6.032778]}" id="NCID0ED2AI" xlink:type="simple">06°01'58"S, 50°09'04"W</named-content></named-content>), 11 imm., 24/VII/2009-04/III/2010, I. Cizauskas, D. B. Pedroso &amp; J. Mascarenhas (<named-content xmlns:xlink="http://www.w3.org/1999/xlink" content-type="dwc:institutional_code" xlink:type="simple">IBSP</named-content> 191239-191242); Cave N4E-80 (<named-content xmlns:xlink="http://www.w3.org/1999/xlink" content-type="dwc:verbatimCoordinates" xlink:type="simple"><named-content content-type="geo-json" specific-use="{&#34;type&#34;:&#34;Point&#34;,&#34;coordinates&#34;:[-50.155833,-6.032778]}" id="NCID0ET2AI" xlink:type="simple">06°01'58"S, 50°09'21"W</named-content></named-content>), 2 imm., 24/VII/2009-04/III/2010, I. Cizauskas &amp; D. B. Pedroso (<named-content xmlns:xlink="http://www.w3.org/1999/xlink" content-type="dwc:institutional_code" xlink:type="simple">IBSP</named-content> 191243-191244); Cave N4E-82 (<named-content xmlns:xlink="http://www.w3.org/1999/xlink" content-type="dwc:verbatimCoordinates" xlink:type="simple"><named-content content-type="geo-json" specific-use="{&#34;type&#34;:&#34;Point&#34;,&#34;coordinates&#34;:[-50.153611,-6.033333]}" id="NCID0ED3AI" xlink:type="simple">06°02'00"S, 50°09'13"W</named-content></named-content>), 1♀, 24-30/VII/2009, D. B. Pedroso (<named-content xmlns:xlink="http://www.w3.org/1999/xlink" content-type="dwc:institutional_code" xlink:type="simple">IBSP</named-content> 191245); Cave N4E-84 (<named-content xmlns:xlink="http://www.w3.org/1999/xlink" content-type="dwc:verbatimCoordinates" xlink:type="simple"><named-content content-type="geo-json" specific-use="{&#34;type&#34;:&#34;Point&#34;,&#34;coordinates&#34;:[-50.160278,-6.034722]}" id="NCID0ET3AI" xlink:type="simple">06°02'05"S, 50°09'37"W</named-content></named-content>), 1 imm., 24-30/VII/2009, R. Andrade (<named-content xmlns:xlink="http://www.w3.org/1999/xlink" content-type="dwc:institutional_code" xlink:type="simple">IBSP</named-content> 191246); Cave N4WS-04 (<named-content xmlns:xlink="http://www.w3.org/1999/xlink" content-type="dwc:verbatimCoordinates" xlink:type="simple"><named-content content-type="geo-json" specific-use="{&#34;type&#34;:&#34;Point&#34;,&#34;coordinates&#34;:[-50.195000,-6.072500]}" id="NCID0ED4AI" xlink:type="simple">06°04'21"S, 50°11'42"W</named-content></named-content>), 1 imm., 18/XI-01/<!--PageBreak-->XII/2010, L. Tunes col. (<named-content xmlns:xlink="http://www.w3.org/1999/xlink" content-type="dwc:institutional_code" xlink:type="simple">IBSP</named-content> 191247); Cave N4WS-04 (<named-content xmlns:xlink="http://www.w3.org/1999/xlink" content-type="dwc:verbatimCoordinates" xlink:type="simple"><named-content content-type="geo-json" specific-use="{&#34;type&#34;:&#34;Point&#34;,&#34;coordinates&#34;:[-50.195000,-6.072500]}" id="NCID0EV4AI" xlink:type="simple">06°04'21"S, 50°11'42"W</named-content></named-content>), 2 imm., 10-19/V/2011, I. Cizauskas (<named-content xmlns:xlink="http://www.w3.org/1999/xlink" content-type="dwc:institutional_code" xlink:type="simple">IBSP</named-content> 191248-191249); Cave N4WS-15 (<named-content xmlns:xlink="http://www.w3.org/1999/xlink" content-type="dwc:verbatimCoordinates" xlink:type="simple"><named-content content-type="geo-json" specific-use="{&#34;type&#34;:&#34;Point&#34;,&#34;coordinates&#34;:[-50.188889,-6.065833]}" id="NCID0EF5AI" xlink:type="simple">06°03'57"S, 50°11'20"W</named-content></named-content>), 2 imm., 20/IV-04/V/2010, C.A.R. Souza &amp; D.B. Pedroso (<named-content xmlns:xlink="http://www.w3.org/1999/xlink" content-type="dwc:institutional_code" xlink:type="simple">IBSP</named-content> 191250-191251); Cave N4WS-18 (<named-content xmlns:xlink="http://www.w3.org/1999/xlink" content-type="dwc:verbatimCoordinates" xlink:type="simple"><named-content content-type="geo-json" specific-use="{&#34;type&#34;:&#34;Point&#34;,&#34;coordinates&#34;:[-50.193611,-6.066944]}" id="NCID0EV5AI" xlink:type="simple">06°04'01"S, 50°11'37"W</named-content></named-content>), 1 imm., 18/XI-01/XII/2010, C.A.R. Souza (<named-content xmlns:xlink="http://www.w3.org/1999/xlink" content-type="dwc:institutional_code" xlink:type="simple">IBSP</named-content> 191252); Cave N4WS-47 (<named-content xmlns:xlink="http://www.w3.org/1999/xlink" content-type="dwc:verbatimCoordinates" xlink:type="simple"><named-content content-type="geo-json" specific-use="{&#34;type&#34;:&#34;Point&#34;,&#34;coordinates&#34;:[-50.194167,-6.076111]}" id="NCID0EF6AI" xlink:type="simple">06°04'34"S, 50°11'39"W</named-content></named-content>), 1 imm., 18/XI-01/XII/2010, C.A.R. Souza (<named-content xmlns:xlink="http://www.w3.org/1999/xlink" content-type="dwc:institutional_code" xlink:type="simple">IBSP</named-content> 191253); Cave N4WS-67 (<named-content xmlns:xlink="http://www.w3.org/1999/xlink" content-type="dwc:verbatimCoordinates" xlink:type="simple"><named-content content-type="geo-json" specific-use="{&#34;type&#34;:&#34;Point&#34;,&#34;coordinates&#34;:[-50.191389,-6.072500]}" id="NCID0EV6AI" xlink:type="simple">06°04'21"S, 50°11'29"W</named-content></named-content>), 1♀ 14 imm., 18/XI/2010-19/V/2011, V. Felice et al. (<named-content xmlns:xlink="http://www.w3.org/1999/xlink" content-type="dwc:institutional_code" xlink:type="simple">IBSP</named-content> 191254-191259); Cave N4WS-73 (<named-content xmlns:xlink="http://www.w3.org/1999/xlink" content-type="dwc:verbatimCoordinates" xlink:type="simple"><named-content content-type="geo-json" specific-use="{&#34;type&#34;:&#34;Point&#34;,&#34;coordinates&#34;:[-50.193611,-6.073333]}" id="NCID0EFABI" xlink:type="simple">06°04'24"S, 50°11'37"W</named-content></named-content>), 2 imm., 18/XI-01/XII/2010, V. Felice &amp; C.A.R. Souza (<named-content xmlns:xlink="http://www.w3.org/1999/xlink" content-type="dwc:institutional_code" xlink:type="simple">IBSP</named-content> 191260-191261); Cave N5S-03 (<named-content xmlns:xlink="http://www.w3.org/1999/xlink" content-type="dwc:verbatimCoordinates" xlink:type="simple"><named-content content-type="geo-json" specific-use="{&#34;type&#34;:&#34;Point&#34;,&#34;coordinates&#34;:[-50.134444,-6.105000]}" id="NCID0EVABI" xlink:type="simple">06°06'18"S, 50°08'04"W</named-content></named-content>), 2♀, 14-23/X/2009, I. Cizauskas (<named-content xmlns:xlink="http://www.w3.org/1999/xlink" content-type="dwc:institutional_code" xlink:type="simple">IBSP</named-content> 161138); Cave N5S-04 (<named-content xmlns:xlink="http://www.w3.org/1999/xlink" content-type="dwc:verbatimCoordinates" xlink:type="simple"><named-content content-type="geo-json" specific-use="{&#34;type&#34;:&#34;Point&#34;,&#34;coordinates&#34;:[-50.133889,-6.105278]}" id="NCID0EFBBI" xlink:type="simple">06°06'19"S, 50°08'02"W</named-content></named-content>), 1♂ 3♀ 10 imm., 14-23/X/2009, D.B. Pedroso &amp; I. Cizauskas (<named-content xmlns:xlink="http://www.w3.org/1999/xlink" content-type="dwc:institutional_code" xlink:type="simple">IBSP</named-content> 161140, <named-content xmlns:xlink="http://www.w3.org/1999/xlink" content-type="dwc:institutional_code" xlink:type="simple">IBSP</named-content> 161189, <named-content xmlns:xlink="http://www.w3.org/1999/xlink" content-type="dwc:institutional_code" xlink:type="simple">IBSP</named-content> 161191); Cave N5S-07 (<named-content xmlns:xlink="http://www.w3.org/1999/xlink" content-type="dwc:verbatimCoordinates" xlink:type="simple"><named-content content-type="geo-json" specific-use="{&#34;type&#34;:&#34;Point&#34;,&#34;coordinates&#34;:[-50.133056,-6.105556]}" id="NCID0EFCBI" xlink:type="simple">06°06'20"S, 50°07'59"W</named-content></named-content>), 1♀ 9 imm., 14-23/X/2009, I. Cizauskas, D.B. Pedroso &amp; J.B. Verdiani (<named-content xmlns:xlink="http://www.w3.org/1999/xlink" content-type="dwc:institutional_code" xlink:type="simple">IBSP</named-content> 161158, <named-content xmlns:xlink="http://www.w3.org/1999/xlink" content-type="dwc:institutional_code" xlink:type="simple">IBSP</named-content> 161161, <named-content xmlns:xlink="http://www.w3.org/1999/xlink" content-type="dwc:institutional_code" xlink:type="simple">IBSP</named-content> 161179, IBSP161182); Cave N5S-08 (<named-content xmlns:xlink="http://www.w3.org/1999/xlink" content-type="dwc:verbatimCoordinates" xlink:type="simple"><named-content content-type="geo-json" specific-use="{&#34;type&#34;:&#34;Point&#34;,&#34;coordinates&#34;:[-50.132222,-6.105556]}" id="NCID0EFDBI" xlink:type="simple">06°06'20"S, 50°07'56"W</named-content></named-content>), 4♂ 16♀ 49 imm., 7/X/2008-23/X/2009, R. Andrade, I. Cizauskas &amp; J.B. Verdiani (<named-content xmlns:xlink="http://www.w3.org/1999/xlink" content-type="dwc:institutional_code" xlink:type="simple">IBSP</named-content> 191262-191265, <named-content xmlns:xlink="http://www.w3.org/1999/xlink" content-type="dwc:institutional_code" xlink:type="simple">IBSP</named-content> 161106, <named-content xmlns:xlink="http://www.w3.org/1999/xlink" content-type="dwc:institutional_code" xlink:type="simple">IBSP</named-content> 161120, <named-content xmlns:xlink="http://www.w3.org/1999/xlink" content-type="dwc:institutional_code" xlink:type="simple">IBSP</named-content> 161130, <named-content xmlns:xlink="http://www.w3.org/1999/xlink" content-type="dwc:institutional_code" xlink:type="simple">IBSP</named-content> 161141, <named-content xmlns:xlink="http://www.w3.org/1999/xlink" content-type="dwc:institutional_code" xlink:type="simple">IBSP</named-content> <!--PageBreak-->161149, <named-content xmlns:xlink="http://www.w3.org/1999/xlink" content-type="dwc:institutional_code" xlink:type="simple">IBSP</named-content> 161166, <named-content xmlns:xlink="http://www.w3.org/1999/xlink" content-type="dwc:institutional_code" xlink:type="simple">IBSP</named-content> 161184; 1♂ 1♀ for <abbrev xmlns:xlink="http://www.w3.org/1999/xlink" xlink:title="scanning electron microscope" id="ABBRID0EMFBI" xlink:type="simple">SEM</abbrev>); Cave N5S-09 (<named-content xmlns:xlink="http://www.w3.org/1999/xlink" content-type="dwc:verbatimCoordinates" xlink:type="simple"><named-content content-type="geo-json" specific-use="{&#34;type&#34;:&#34;Point&#34;,&#34;coordinates&#34;:[-50.131111,-6.105833]}" id="NCID0ETFBI" xlink:type="simple">06°06'21"S, 50°07'52"W</named-content></named-content>), 1♂ 13♀ 14 imm., 14-23/X/2009, D. B. Pedroso, I. Cizauskas &amp; J.B. Verdiani (<named-content xmlns:xlink="http://www.w3.org/1999/xlink" content-type="dwc:institutional_code" xlink:type="simple">IBSP</named-content> 161108, <named-content xmlns:xlink="http://www.w3.org/1999/xlink" content-type="dwc:institutional_code" xlink:type="simple">IBSP</named-content> 161127, <named-content xmlns:xlink="http://www.w3.org/1999/xlink" content-type="dwc:institutional_code" xlink:type="simple">IBSP</named-content> 161133, <named-content xmlns:xlink="http://www.w3.org/1999/xlink" content-type="dwc:institutional_code" xlink:type="simple">IBSP</named-content> 161215, <named-content xmlns:xlink="http://www.w3.org/1999/xlink" content-type="dwc:institutional_code" xlink:type="simple">IBSP</named-content> 161226 <named-content xmlns:xlink="http://www.w3.org/1999/xlink" content-type="dwc:institutional_code" xlink:type="simple">IBSP</named-content> 161231, <named-content xmlns:xlink="http://www.w3.org/1999/xlink" content-type="dwc:institutional_code" xlink:type="simple">IBSP</named-content> 161233, <named-content xmlns:xlink="http://www.w3.org/1999/xlink" content-type="dwc:institutional_code" xlink:type="simple">IBSP</named-content> 191266); Cave N5S-10 (<named-content xmlns:xlink="http://www.w3.org/1999/xlink" content-type="dwc:verbatimCoordinates" xlink:type="simple"><named-content content-type="geo-json" specific-use="{&#34;type&#34;:&#34;Point&#34;,&#34;coordinates&#34;:[-50.131389,-6.105556]}" id="NCID0E2HBI" xlink:type="simple">06°06'20"S, 50°07'53"W</named-content></named-content>), 9♀ 11 imm., 7/X/2008-23/X/2009, R. Andrade et al. (<named-content xmlns:xlink="http://www.w3.org/1999/xlink" content-type="dwc:institutional_code" xlink:type="simple">IBSP</named-content> 161114, <named-content xmlns:xlink="http://www.w3.org/1999/xlink" content-type="dwc:institutional_code" xlink:type="simple">IBSP</named-content> 161116, <named-content xmlns:xlink="http://www.w3.org/1999/xlink" content-type="dwc:institutional_code" xlink:type="simple">IBSP</named-content> 161148, <named-content xmlns:xlink="http://www.w3.org/1999/xlink" content-type="dwc:institutional_code" xlink:type="simple">IBSP</named-content> 161152, <named-content xmlns:xlink="http://www.w3.org/1999/xlink" content-type="dwc:institutional_code" xlink:type="simple">IBSP</named-content> 161209-161210, <named-content xmlns:xlink="http://www.w3.org/1999/xlink" content-type="dwc:institutional_code" xlink:type="simple">IBSP</named-content> 191267-191268); Cave N5S-11 (<named-content xmlns:xlink="http://www.w3.org/1999/xlink" content-type="dwc:verbatimCoordinates" xlink:type="simple"><named-content content-type="geo-json" specific-use="{&#34;type&#34;:&#34;Point&#34;,&#34;coordinates&#34;:[-50.129444,-6.104722]}" id="NCID0ETJBI" xlink:type="simple">06°06'17"S, 50°07'46"W</named-content></named-content>), 5♀, 14-23/X/2009, D. B. Pedroso (<named-content xmlns:xlink="http://www.w3.org/1999/xlink" content-type="dwc:institutional_code" xlink:type="simple">IBSP</named-content> 161175); Cave N5S-13 (<named-content xmlns:xlink="http://www.w3.org/1999/xlink" content-type="dwc:verbatimCoordinates" xlink:type="simple"><named-content content-type="geo-json" specific-use="{&#34;type&#34;:&#34;Point&#34;,&#34;coordinates&#34;:[-50.133611,-6.105278]}" id="NCID0EDKBI" xlink:type="simple">06°06'19"S, 50°08'01"W</named-content></named-content>), 2♀ 5 imm., 14-23/X/2009, D. B. Pedroso &amp; I. Cizauskas (<named-content xmlns:xlink="http://www.w3.org/1999/xlink" content-type="dwc:institutional_code" xlink:type="simple">IBSP</named-content> 161113, <named-content xmlns:xlink="http://www.w3.org/1999/xlink" content-type="dwc:institutional_code" xlink:type="simple">IBSP</named-content> 161154); Cave N5S-14 (<named-content xmlns:xlink="http://www.w3.org/1999/xlink" content-type="dwc:verbatimCoordinates" xlink:type="simple"><named-content content-type="geo-json" specific-use="{&#34;type&#34;:&#34;Point&#34;,&#34;coordinates&#34;:[-50.133333,-6.105278]}" id="NCID0E2KBI" xlink:type="simple">06°06'19"S, 50°08'00"W</named-content></named-content>), 2♂ 8♀ 12 imm., 14-23/X/2009, D. B. Pedroso &amp; I. Cizauskas (<named-content xmlns:xlink="http://www.w3.org/1999/xlink" content-type="dwc:institutional_code" xlink:type="simple">IBSP</named-content> 161132, <named-content xmlns:xlink="http://www.w3.org/1999/xlink" content-type="dwc:institutional_code" xlink:type="simple">IBSP</named-content> 161203, <named-content xmlns:xlink="http://www.w3.org/1999/xlink" content-type="dwc:institutional_code" xlink:type="simple">IBSP</named-content> 161218, <named-content xmlns:xlink="http://www.w3.org/1999/xlink" content-type="dwc:institutional_code" xlink:type="simple">IBSP</named-content> 191269); Cave N5S-20 (<named-content xmlns:xlink="http://www.w3.org/1999/xlink" content-type="dwc:verbatimCoordinates" xlink:type="simple"><named-content content-type="geo-json" specific-use="{&#34;type&#34;:&#34;Point&#34;,&#34;coordinates&#34;:[-50.126389,-6.087500]}" id="NCID0EDMBI" xlink:type="simple">06°05'15"S, 50°07'35"W</named-content></named-content>), 2 imm., 25/VIII-03/IX/2009, I. Cizauskas &amp; J.B. Verdiani (<named-content xmlns:xlink="http://www.w3.org/1999/xlink" content-type="dwc:institutional_code" xlink:type="simple">IBSP</named-content> 161206, <named-content xmlns:xlink="http://www.w3.org/1999/xlink" content-type="dwc:institutional_code" xlink:type="simple">IBSP</named-content> 161208); Cave N5S-21 (<named-content xmlns:xlink="http://www.w3.org/1999/xlink" content-type="dwc:verbatimCoordinates" xlink:type="simple"><named-content content-type="geo-json" specific-use="{&#34;type&#34;:&#34;Point&#34;,&#34;coordinates&#34;:[-50.125833,-6.087500]}" id="NCID0E2MBI" xlink:type="simple">06°05'15"S, 50°07'33"W</named-content></named-content>), 10♀ 16 imm., 7-12/X/2008, R. Andrade et al. (<named-content xmlns:xlink="http://www.w3.org/1999/xlink" content-type="dwc:institutional_code" xlink:type="simple">IBSP</named-content> 161104, <named-content xmlns:xlink="http://www.w3.org/1999/xlink" content-type="dwc:institutional_code" xlink:type="simple">IBSP</named-content> 161121, <named-content xmlns:xlink="http://www.w3.org/1999/xlink" content-type="dwc:institutional_code" xlink:type="simple">IBSP</named-content> 161123, <named-content xmlns:xlink="http://www.w3.org/1999/xlink" content-type="dwc:institutional_code" xlink:type="simple">IBSP</named-content> 161128, <named-content xmlns:xlink="http://www.w3.org/1999/xlink" content-type="dwc:institutional_code" xlink:type="simple">IBSP</named-content> 161112, <named-content xmlns:xlink="http://www.w3.org/1999/xlink" content-type="dwc:institutional_code" xlink:type="simple">IBSP</named-content> 160160 , <named-content xmlns:xlink="http://www.w3.org/1999/xlink" content-type="dwc:institutional_code" xlink:type="simple">IBSP</named-content> 161170, <named-content xmlns:xlink="http://www.w3.org/1999/xlink" content-type="dwc:institutional_code" xlink:type="simple">IBSP</named-content> 161174, <named-content xmlns:xlink="http://www.w3.org/1999/xlink" content-type="dwc:institutional_code" xlink:type="simple">IBSP</named-content> 161216, <named-content xmlns:xlink="http://www.w3.org/1999/xlink" content-type="dwc:institutional_code" xlink:type="simple">IBSP</named-content> 161169, <named-content xmlns:xlink="http://www.w3.org/1999/xlink" content-type="dwc:institutional_code" xlink:type="simple">IBSP</named-content> 161194, <named-content xmlns:xlink="http://www.w3.org/1999/xlink" content-type="dwc:institutional_code" xlink:type="simple">IBSP</named-content> 161197, <named-content xmlns:xlink="http://www.w3.org/1999/xlink" content-type="dwc:institutional_code" xlink:type="simple">IBSP</named-content> 161207, <named-content xmlns:xlink="http://www.w3.org/1999/xlink" content-type="dwc:institutional_code" xlink:type="simple">IBSP</named-content> 161234, <named-content xmlns:xlink="http://www.w3.org/1999/xlink" content-type="dwc:institutional_code" xlink:type="simple">IBSP</named-content> 191270); Cave N5S-22 (<named-content xmlns:xlink="http://www.w3.org/1999/xlink" content-type="dwc:verbatimCoordinates" xlink:type="simple"><named-content content-type="geo-json" specific-use="{&#34;type&#34;:&#34;Point&#34;,&#34;coordinates&#34;:[-50.125556,-6.087500]}" id="NCID0E2QBI" xlink:type="simple">06°05'15"S, 50°07'32"W</named-content></named-content>), 2 imm., 25/VIII-03/IX/2009, I. Cizauskas &amp; J. Mascarenhas (<named-content xmlns:xlink="http://www.w3.org/1999/xlink" content-type="dwc:institutional_code" xlink:type="simple">IBSP</named-content> 161159, <named-content xmlns:xlink="http://www.w3.org/1999/xlink" content-type="dwc:institutional_code" xlink:type="simple">IBSP</named-content> 161236); Cave N5S-26 (<named-content xmlns:xlink="http://www.w3.org/1999/xlink" content-type="dwc:verbatimCoordinates" xlink:type="simple"><named-content content-type="geo-json" specific-use="{&#34;type&#34;:&#34;Point&#34;,&#34;coordinates&#34;:[-50.126944,-6.087222]}" id="NCID0ETRBI" xlink:type="simple">06°05'14"S, 50°07'37"W</named-content></named-content>), 2 imm., 10-19/V/2011, D. Bebiano (<named-content xmlns:xlink="http://www.w3.org/1999/xlink" content-type="dwc:institutional_code" xlink:type="simple">IBSP</named-content> 191271); Cave N5S-30 (<named-content xmlns:xlink="http://www.w3.org/1999/xlink" content-type="dwc:verbatimCoordinates" xlink:type="simple"><named-content content-type="geo-json" specific-use="{&#34;type&#34;:&#34;Point&#34;,&#34;coordinates&#34;:[-50.119722,-6.088333]}" id="NCID0EDSBI" xlink:type="simple">06°05'18"S, 50°07'11"W</named-content></named-content>), 1♀ 19 imm., 14/XII/2010- 19/V/2011, I. Cizauskas et al. (<named-content xmlns:xlink="http://www.w3.org/1999/xlink" content-type="dwc:institutional_code" xlink:type="simple">IBSP</named-content> 191272-191280); Cave N5S-31 (<named-content xmlns:xlink="http://www.w3.org/1999/xlink" content-type="dwc:verbatimCoordinates" xlink:type="simple"><named-content content-type="geo-json" specific-use="{&#34;type&#34;:&#34;Point&#34;,&#34;coordinates&#34;:[-50.118889,-6.091111]}" id="NCID0ETSBI" xlink:type="simple">06°05'28"S, 50°07'08"W</named-content></named-content>), 1imm., 10-19/V/2011, J. Mascarenhas (<named-content xmlns:xlink="http://www.w3.org/1999/xlink" content-type="dwc:institutional_code" xlink:type="simple">IBSP</named-content> 191281); Cave N5S-37 (<named-content xmlns:xlink="http://www.w3.org/1999/xlink" content-type="dwc:verbatimCoordinates" xlink:type="simple"><named-content content-type="geo-json" specific-use="{&#34;type&#34;:&#34;Point&#34;,&#34;coordinates&#34;:[-50.132222,-6.105833]}" id="NCID0EDTBI" xlink:type="simple">06°06'21"S, 50°07'56"W</named-content></named-content>), 14♂ 33♀ 86 imm., 7/X/2008-04/IV/2010, J. Mascarenhas et al (<named-content xmlns:xlink="http://www.w3.org/1999/xlink" content-type="dwc:institutional_code" xlink:type="simple">IBSP</named-content> 126125, <named-content xmlns:xlink="http://www.w3.org/1999/xlink" content-type="dwc:institutional_code" xlink:type="simple">IBSP</named-content> 161105, <named-content xmlns:xlink="http://www.w3.org/1999/xlink" content-type="dwc:institutional_code" xlink:type="simple">IBSP</named-content> 161110- 161111, <named-content xmlns:xlink="http://www.w3.org/1999/xlink" content-type="dwc:institutional_code" xlink:type="simple">IBSP</named-content> 161115, <named-content xmlns:xlink="http://www.w3.org/1999/xlink" content-type="dwc:institutional_code" xlink:type="simple">IBSP</named-content> 161124, <named-content xmlns:xlink="http://www.w3.org/1999/xlink" content-type="dwc:institutional_code" xlink:type="simple">IBSP</named-content> 161126, <named-content xmlns:xlink="http://www.w3.org/1999/xlink" content-type="dwc:institutional_code" xlink:type="simple">IBSP</named-content> 161131, <named-content xmlns:xlink="http://www.w3.org/1999/xlink" content-type="dwc:institutional_code" xlink:type="simple">IBSP</named-content> 161134, <named-content xmlns:xlink="http://www.w3.org/1999/xlink" content-type="dwc:institutional_code" xlink:type="simple">IBSP</named-content> 161139, <named-content xmlns:xlink="http://www.w3.org/1999/xlink" content-type="dwc:institutional_code" xlink:type="simple">IBSP</named-content> 161145-161146, <named-content xmlns:xlink="http://www.w3.org/1999/xlink" content-type="dwc:institutional_code" xlink:type="simple">IBSP</named-content> 161164, <named-content xmlns:xlink="http://www.w3.org/1999/xlink" content-type="dwc:institutional_code" xlink:type="simple">IBSP</named-content> 161176- 161178; <named-content xmlns:xlink="http://www.w3.org/1999/xlink" content-type="dwc:institutional_code" xlink:type="simple">IBSP</named-content> 161185-161186, <named-content xmlns:xlink="http://www.w3.org/1999/xlink" content-type="dwc:institutional_code" xlink:type="simple">IBSP</named-content> 161190, <named-content xmlns:xlink="http://www.w3.org/1999/xlink" content-type="dwc:institutional_code" xlink:type="simple">IBSP</named-content> 161192, <named-content xmlns:xlink="http://www.w3.org/1999/xlink" content-type="dwc:institutional_code" xlink:type="simple">IBSP</named-content> 161200, <named-content xmlns:xlink="http://www.w3.org/1999/xlink" content-type="dwc:institutional_code" xlink:type="simple">IBSP</named-content> 161211, <named-content xmlns:xlink="http://www.w3.org/1999/xlink" content-type="dwc:institutional_code" xlink:type="simple">IBSP</named-content> 161213- 161214, <named-content xmlns:xlink="http://www.w3.org/1999/xlink" content-type="dwc:institutional_code" xlink:type="simple">IBSP</named-content> 161221-161222, <named-content xmlns:xlink="http://www.w3.org/1999/xlink" content-type="dwc:institutional_code" xlink:type="simple">IBSP</named-content> 161224-161225, <named-content xmlns:xlink="http://www.w3.org/1999/xlink" content-type="dwc:institutional_code" xlink:type="simple">IBSP</named-content> 161237, <named-content xmlns:xlink="http://www.w3.org/1999/xlink" content-type="dwc:institutional_code" xlink:type="simple">IBSP</named-content> 191282-191283, 2♂ for <abbrev xmlns:xlink="http://www.w3.org/1999/xlink" xlink:title="scanning electron microscope" id="ABBRID0EYYBI" xlink:type="simple">SEM</abbrev>/<named-content xmlns:xlink="http://www.w3.org/1999/xlink" content-type="dwc:institutional_code" xlink:type="simple">MPEG</named-content>); Cave N5S-38 (<named-content xmlns:xlink="http://www.w3.org/1999/xlink" content-type="dwc:verbatimCoordinates" xlink:type="simple"><named-content content-type="geo-json" specific-use="{&#34;type&#34;:&#34;Point&#34;,&#34;coordinates&#34;:[-50.133056,-6.105833]}" id="NCID0EHZBI" xlink:type="simple">06°06'21"S, 50°07'59"W</named-content></named-content>), 1 imm., 14/III-04/IV/2010, C.A.R. Souza (<named-content xmlns:xlink="http://www.w3.org/1999/xlink" content-type="dwc:institutional_code" xlink:type="simple">IBSP</named-content> 161181); Cave N5S-42 (<named-content xmlns:xlink="http://www.w3.org/1999/xlink" content-type="dwc:verbatimCoordinates" xlink:type="simple"><named-content content-type="geo-json" specific-use="{&#34;type&#34;:&#34;Point&#34;,&#34;coordinates&#34;:[-50.133889,-6.105833]}" id="NCID0EXZBI" xlink:type="simple">06°06'21"S, 50°08'02"W</named-content></named-content>), 3 imm., 25/VIII-03/IX/2009, D. Mello (<named-content xmlns:xlink="http://www.w3.org/1999/xlink" content-type="dwc:institutional_code" xlink:type="simple">IBSP</named-content> 161109); Cave N5S-43 (<named-content xmlns:xlink="http://www.w3.org/1999/xlink" content-type="dwc:verbatimCoordinates" xlink:type="simple"><named-content content-type="geo-json" specific-use="{&#34;type&#34;:&#34;Point&#34;,&#34;coordinates&#34;:[-50.133333,-6.105833]}" id="NCID0EH1BI" xlink:type="simple">06°06'21"S, 50°08'00"W</named-content></named-content>), 1 imm., 14/III-04/IV/2010, J. Mascarenhas (<named-content xmlns:xlink="http://www.w3.org/1999/xlink" content-type="dwc:institutional_code" xlink:type="simple">IBSP</named-content> 161117); Cave N5S-52/53 (<named-content xmlns:xlink="http://www.w3.org/1999/xlink" content-type="dwc:verbatimCoordinates" xlink:type="simple"><named-content content-type="geo-json" specific-use="{&#34;type&#34;:&#34;Point&#34;,&#34;coordinates&#34;:[-50.133056,-6.107500]}" id="NCID0EX1BI" xlink:type="simple">06°06'27"S, 50°07'59"W</named-content></named-content>), 1♂ 11♀ 24 imm., 25/VIII/2009-04/IV/2010, J.B. Verdiani et al. (<named-content xmlns:xlink="http://www.w3.org/1999/xlink" content-type="dwc:institutional_code" xlink:type="simple">IBSP</named-content> 16111, <named-content xmlns:xlink="http://www.w3.org/1999/xlink" content-type="dwc:institutional_code" xlink:type="simple">IBSP</named-content> 161118 -161119, <named-content xmlns:xlink="http://www.w3.org/1999/xlink" content-type="dwc:institutional_code" xlink:type="simple">IBSP</named-content> 161143, <named-content xmlns:xlink="http://www.w3.org/1999/xlink" content-type="dwc:institutional_code" xlink:type="simple">IBSP</named-content> 161168, <named-content xmlns:xlink="http://www.w3.org/1999/xlink" content-type="dwc:institutional_code" xlink:type="simple">IBSP</named-content> 161198, <named-content xmlns:xlink="http://www.w3.org/1999/xlink" content-type="dwc:institutional_code" xlink:type="simple">IBSP</named-content> 161219- 161220, <named-content xmlns:xlink="http://www.w3.org/1999/xlink" content-type="dwc:institutional_code" xlink:type="simple">IBSP</named-content> 161227, <named-content xmlns:xlink="http://www.w3.org/1999/xlink" content-type="dwc:institutional_code" xlink:type="simple">IBSP</named-content> 161232); Cave N5S-54 (<named-content xmlns:xlink="http://www.w3.org/1999/xlink" content-type="dwc:verbatimCoordinates" xlink:type="simple"><named-content content-type="geo-json" specific-use="{&#34;type&#34;:&#34;Point&#34;,&#34;coordinates&#34;:[-50.133056,-6.107778]}" id="NCID0E63BI" xlink:type="simple">06°06'28"S, 50°07'59"W</named-content></named-content>), 1 imm., 25/VIII-03/IX/2009, D . Bebiano (<named-content xmlns:xlink="http://www.w3.org/1999/xlink" content-type="dwc:institutional_code" xlink:type="simple">IBSP</named-content> 191284); Cave N5S-55 (<named-content xmlns:xlink="http://www.w3.org/1999/xlink" content-type="dwc:verbatimCoordinates" xlink:type="simple"><named-content content-type="geo-json" specific-use="{&#34;type&#34;:&#34;Point&#34;,&#34;coordinates&#34;:[-50.132222,-6.108056]}" id="NCID0EP4BI" xlink:type="simple">06°06'29"S, 50°07'56"W</named-content></named-content>), 2♂ 6♀ 22 imm., 25/VIII/2009-14/IV/2010, D. B. Pedroso et al. (<named-content xmlns:xlink="http://www.w3.org/1999/xlink" content-type="dwc:institutional_code" xlink:type="simple">IBSP</named-content> 161122, <named-content xmlns:xlink="http://www.w3.org/1999/xlink" content-type="dwc:institutional_code" xlink:type="simple">IBSP</named-content> 161155, <named-content xmlns:xlink="http://www.w3.org/1999/xlink" content-type="dwc:institutional_code" xlink:type="simple">IBSP</named-content> 161163, <named-content xmlns:xlink="http://www.w3.org/1999/xlink" content-type="dwc:institutional_code" xlink:type="simple">IBSP</named-content> 161201, <named-content xmlns:xlink="http://www.w3.org/1999/xlink" content-type="dwc:institutional_code" xlink:type="simple">IBSP</named-content> 161212, <named-content xmlns:xlink="http://www.w3.org/1999/xlink" content-type="dwc:institutional_code" xlink:type="simple">IBSP</named-content> 161238 – photography, <named-content xmlns:xlink="http://www.w3.org/1999/xlink" content-type="dwc:institutional_code" xlink:type="simple">IBSP</named-content> 191285 epigynum drawed; <named-content xmlns:xlink="http://www.w3.org/1999/xlink" content-type="dwc:institutional_code" xlink:type="simple">IBSP</named-content> 161403, MEV, internal epigynum); Cave N5S-56 (<named-content xmlns:xlink="http://www.w3.org/1999/xlink" content-type="dwc:verbatimCoordinates" xlink:type="simple"><named-content content-type="geo-json" specific-use="{&#34;type&#34;:&#34;Point&#34;,&#34;coordinates&#34;:[-50.132500,-6.107500]}" id="NCID0EX6BI" xlink:type="simple">06°06'27"S, 50°07'57"W</named-content></named-content>), 2 imm., 25/VIII-03/IX/2009, D. B. Pedroso (<named-content xmlns:xlink="http://www.w3.org/1999/xlink" content-type="dwc:institutional_code" xlink:type="simple">IBSP</named-content> 191286); Cave N5S-62 (<named-content xmlns:xlink="http://www.w3.org/1999/xlink" content-type="dwc:verbatimCoordinates" xlink:type="simple"><named-content content-type="geo-json" specific-use="{&#34;type&#34;:&#34;Point&#34;,&#34;coordinates&#34;:[-50.135000,-6.104722]}" id="NCID0EHACI" xlink:type="simple">06°06'17"S, 50°08'06"W</named-content></named-content>), 11 imm., 15/IX/2009-04/IV/2010, D. B. Pedroso &amp; J. Mascarenhas (<named-content xmlns:xlink="http://www.w3.org/1999/xlink" content-type="dwc:institutional_code" xlink:type="simple">IBSP</named-content> 161150, <named-content xmlns:xlink="http://www.w3.org/1999/xlink" content-type="dwc:institutional_code" xlink:type="simple">IBSP</named-content> 161204, <named-content xmlns:xlink="http://www.w3.org/1999/xlink" content-type="dwc:institutional_code" xlink:type="simple">IBSP</named-content> 191288); Cave N5S-63/64/65 (<named-content xmlns:xlink="http://www.w3.org/1999/xlink" content-type="dwc:verbatimCoordinates" xlink:type="simple"><named-content content-type="geo-json" specific-use="{&#34;type&#34;:&#34;Point&#34;,&#34;coordinates&#34;:[-50.135278,-6.103333]}" id="NCID0EHBCI" xlink:type="simple">06°06'12"S, 50°08'07"W</named-content></named-content>), 1♂ 5♀ 8 imm., 15/IX/2009-04/IV/2010, D.B. Pedroso, I. Cizauskas &amp; J. Mascarenhas (<named-content xmlns:xlink="http://www.w3.org/1999/xlink" content-type="dwc:institutional_code" xlink:type="simple">IBSP</named-content> 161127, <named-content xmlns:xlink="http://www.w3.org/1999/xlink" content-type="dwc:institutional_code" xlink:type="simple">IBSP</named-content> 161135, <named-content xmlns:xlink="http://www.w3.org/1999/xlink" content-type="dwc:institutional_code" xlink:type="simple">IBSP</named-content> 161144, <!--PageBreak--><named-content xmlns:xlink="http://www.w3.org/1999/xlink" content-type="dwc:institutional_code" xlink:type="simple">IBSP</named-content> 161157, <named-content xmlns:xlink="http://www.w3.org/1999/xlink" content-type="dwc:institutional_code" xlink:type="simple">IBSP</named-content> 161165, <named-content xmlns:xlink="http://www.w3.org/1999/xlink" content-type="dwc:institutional_code" xlink:type="simple">IBSP</named-content> 161195); Cave N5S-66 (<named-content xmlns:xlink="http://www.w3.org/1999/xlink" content-type="dwc:verbatimCoordinates" xlink:type="simple"><named-content content-type="geo-json" specific-use="{&#34;type&#34;:&#34;Point&#34;,&#34;coordinates&#34;:[-50.135278,-6.103056]}" id="NCID0EADCI" xlink:type="simple">06°06'11"S, 50°08'07"W</named-content></named-content>), 1 imm., 15-21/IX/2009, C.A.R. Souza (<named-content xmlns:xlink="http://www.w3.org/1999/xlink" content-type="dwc:institutional_code" xlink:type="simple">IBSP</named-content> 191289); Cave N5S-70 (<named-content xmlns:xlink="http://www.w3.org/1999/xlink" content-type="dwc:verbatimCoordinates" xlink:type="simple"><named-content content-type="geo-json" specific-use="{&#34;type&#34;:&#34;Point&#34;,&#34;coordinates&#34;:[-50.134167,-6.101389]}" id="NCID0EQDCI" xlink:type="simple">06°06'05"S, 50°08'03"W</named-content></named-content>), 1♂ 2♀ 8 imm., 25/VIII/2009-04/IV/2010, I. Cizauskas &amp; D. B. Pedroso (<named-content xmlns:xlink="http://www.w3.org/1999/xlink" content-type="dwc:institutional_code" xlink:type="simple">IBSP</named-content> 161129-161230, <named-content xmlns:xlink="http://www.w3.org/1999/xlink" content-type="dwc:institutional_code" xlink:type="simple">IBSP</named-content> 161156, <named-content xmlns:xlink="http://www.w3.org/1999/xlink" content-type="dwc:institutional_code" xlink:type="simple">IBSP</named-content> 161196, <named-content xmlns:xlink="http://www.w3.org/1999/xlink" content-type="dwc:institutional_code" xlink:type="simple">IBSP</named-content> 161205); Cave N5S-74 (<named-content xmlns:xlink="http://www.w3.org/1999/xlink" content-type="dwc:verbatimCoordinates" xlink:type="simple"><named-content content-type="geo-json" specific-use="{&#34;type&#34;:&#34;Point&#34;,&#34;coordinates&#34;:[-50.134722,-6.100278]}" id="NCID0EYECI" xlink:type="simple">06°06'01"S, 50°08'05"W</named-content></named-content>), 3♀ 6 imm., 25/VIII/2009-14/III/2010, D. Mello, D. Bebiano, J.B. Verdiani &amp; C.A.R.de Souza (<named-content xmlns:xlink="http://www.w3.org/1999/xlink" content-type="dwc:institutional_code" xlink:type="simple">IBSP</named-content> 161107, <named-content xmlns:xlink="http://www.w3.org/1999/xlink" content-type="dwc:institutional_code" xlink:type="simple">IBSP</named-content> 161142, <named-content xmlns:xlink="http://www.w3.org/1999/xlink" content-type="dwc:institutional_code" xlink:type="simple">IBSP</named-content> 161151, <named-content xmlns:xlink="http://www.w3.org/1999/xlink" content-type="dwc:institutional_code" xlink:type="simple">IBSP</named-content> 161171, <named-content xmlns:xlink="http://www.w3.org/1999/xlink" content-type="dwc:institutional_code" xlink:type="simple">IBSP</named-content> 161187, <named-content xmlns:xlink="http://www.w3.org/1999/xlink" content-type="dwc:institutional_code" xlink:type="simple">IBSP</named-content> 161228, <named-content xmlns:xlink="http://www.w3.org/1999/xlink" content-type="dwc:institutional_code" xlink:type="simple">IBSP</named-content> 161235); Cave N5S-75 (<named-content xmlns:xlink="http://www.w3.org/1999/xlink" content-type="dwc:verbatimCoordinates" xlink:type="simple"><named-content content-type="geo-json" specific-use="{&#34;type&#34;:&#34;Point&#34;,&#34;coordinates&#34;:[-50.133611,-6.100556]}" id="NCID0EYGCI" xlink:type="simple">06°06'02"S, 50°08'01"W</named-content></named-content>), 1♀ 6 imm., 25/VIII/2009-04/IV/2010, R. de Andrade , C.A.R.de Souza &amp; I. Cizauskas (<named-content xmlns:xlink="http://www.w3.org/1999/xlink" content-type="dwc:institutional_code" xlink:type="simple">IBSP</named-content> 161137, <named-content xmlns:xlink="http://www.w3.org/1999/xlink" content-type="dwc:institutional_code" xlink:type="simple">IBSP</named-content> 161162, <named-content xmlns:xlink="http://www.w3.org/1999/xlink" content-type="dwc:institutional_code" xlink:type="simple">IBSP</named-content> 161167, <named-content xmlns:xlink="http://www.w3.org/1999/xlink" content-type="dwc:institutional_code" xlink:type="simple">IBSP</named-content> 161172, <named-content xmlns:xlink="http://www.w3.org/1999/xlink" content-type="dwc:institutional_code" xlink:type="simple">IBSP</named-content> 161183); Cave N5S-79 (<named-content xmlns:xlink="http://www.w3.org/1999/xlink" content-type="dwc:verbatimCoordinates" xlink:type="simple"><named-content content-type="geo-json" specific-use="{&#34;type&#34;:&#34;Point&#34;,&#34;coordinates&#34;:[-50.136944,-6.102500]}" id="NCID0EIICI" xlink:type="simple">06°06'09"S, 50°08'13"W</named-content></named-content>), 4 imm., 15/IX/2009-14/III/2010, D. B. Pedroso &amp; I. Cizauskas (<named-content xmlns:xlink="http://www.w3.org/1999/xlink" content-type="dwc:institutional_code" xlink:type="simple">IBSP</named-content> 161153, <named-content xmlns:xlink="http://www.w3.org/1999/xlink" content-type="dwc:institutional_code" xlink:type="simple">IBSP</named-content> 161199, <named-content xmlns:xlink="http://www.w3.org/1999/xlink" content-type="dwc:institutional_code" xlink:type="simple">IBSP</named-content> 161223); Cave N5S-85 (<named-content xmlns:xlink="http://www.w3.org/1999/xlink" content-type="dwc:verbatimCoordinates" xlink:type="simple"><named-content content-type="geo-json" specific-use="{&#34;type&#34;:&#34;Point&#34;,&#34;coordinates&#34;:[-50.126111,-6.086389]}" id="NCID0EIJCI" xlink:type="simple">06°05'11"S, 50°07'34"W</named-content></named-content>), 1♀ 1 imm., 14/III-04/IV/2010, A.R.de Souza (<named-content xmlns:xlink="http://www.w3.org/1999/xlink" content-type="dwc:institutional_code" xlink:type="simple">IBSP</named-content> 161173, <named-content xmlns:xlink="http://www.w3.org/1999/xlink" content-type="dwc:institutional_code" xlink:type="simple">IBSP</named-content> 161229); Cave N5SM1- 031 (<named-content xmlns:xlink="http://www.w3.org/1999/xlink" content-type="dwc:verbatimCoordinates" xlink:type="simple"><named-content content-type="geo-json" specific-use="{&#34;type&#34;:&#34;Point&#34;,&#34;coordinates&#34;:[-50.138333,-6.105278]}" id="NCID0EAKCI" xlink:type="simple">06°06'19"S, 50°08'18"W</named-content></named-content>), 1♂ 1♀ 1imm., VIII/2010, M.P. A. Oliveira et al. (<abbrev xmlns:xlink="http://www.w3.org/1999/xlink" content-type="institution" xlink:title="Invertebrados Subterrâneos da Universidade Federal de Lavras, Lavras" id="ABBRID0EFKCI" xlink:type="simple">ISLA</abbrev> 3935); Cave N5SM2-021 (<named-content xmlns:xlink="http://www.w3.org/1999/xlink" content-type="dwc:verbatimCoordinates" xlink:type="simple"><named-content content-type="geo-json" specific-use="{&#34;type&#34;:&#34;Point&#34;,&#34;coordinates&#34;:[-50.130833,-6.132778]}" id="NCID0ENKCI" xlink:type="simple">06°07'58"S, 50°07'51"W</named-content></named-content>), 2♀ 3 imm., 27/X/2010, R. Zampaulo (<named-content xmlns:xlink="http://www.w3.org/1999/xlink" content-type="dwc:institutional_code" xlink:type="simple">IBSP</named-content> 191290); Cave N5SM2-023 (<named-content xmlns:xlink="http://www.w3.org/1999/xlink" content-type="dwc:verbatimCoordinates" xlink:type="simple"><named-content content-type="geo-json" specific-use="{&#34;type&#34;:&#34;Point&#34;,&#34;coordinates&#34;:[-50.134722,-6.135000]}" id="NCID0E4KCI" xlink:type="simple">06°08'06"S, 50°08'05"W</named-content></named-content>), 2♀, 11/IV/2011, R. Zampaulo (<named-content xmlns:xlink="http://www.w3.org/1999/xlink" content-type="dwc:institutional_code" xlink:type="simple">IBSP</named-content> 191291); Cave N5SM2-037 (<named-content xmlns:xlink="http://www.w3.org/1999/xlink" content-type="dwc:verbatimCoordinates" xlink:type="simple"><named-content content-type="geo-json" specific-use="{&#34;type&#34;:&#34;Point&#34;,&#34;coordinates&#34;:[-50.134722,-6.132778]}" id="NCID0ENLCI" xlink:type="simple">06°07'58"S, 50°08'05"W</named-content></named-content>), 1♂ 2imm., 19/X/2010, R. Zampaulo (<named-content xmlns:xlink="http://www.w3.org/1999/xlink" content-type="dwc:institutional_code" xlink:type="simple">IBSP</named-content> 191292); Cave N5SM2_0001 (<named-content xmlns:xlink="http://www.w3.org/1999/xlink" content-type="dwc:verbatimCoordinates" xlink:type="simple"><named-content content-type="geo-json" specific-use="{&#34;type&#34;:&#34;Point&#34;,&#34;coordinates&#34;:[-50.133611,-6.142222]}" id="NCID0E4LCI" xlink:type="simple">06°08'32"S, 50°08'01"W</named-content></named-content>), 1 imm. (<abbrev xmlns:xlink="http://www.w3.org/1999/xlink" content-type="institution" xlink:title="Invertebrados Subterrâneos da Universidade Federal de Lavras, Lavras" id="ABBRID0ECMCI" xlink:type="simple">ISLA</abbrev> 12360); Cave N5SM2_0006 (<named-content xmlns:xlink="http://www.w3.org/1999/xlink" content-type="dwc:verbatimCoordinates" xlink:type="simple"><named-content content-type="geo-json" specific-use="{&#34;type&#34;:&#34;Point&#34;,&#34;coordinates&#34;:[-50.135833,-6.140833]}" id="NCID0EKMCI" xlink:type="simple">06°08'27"S, 50°08'09"W</named-content></named-content>), 1 imm. (<abbrev xmlns:xlink="http://www.w3.org/1999/xlink" content-type="institution" xlink:title="Invertebrados Subterrâneos da Universidade Federal de Lavras, Lavras" id="ABBRID0EPMCI" xlink:type="simple">ISLA</abbrev> 12370); Cave N5SM2_0016 (<named-content xmlns:xlink="http://www.w3.org/1999/xlink" content-type="dwc:verbatimCoordinates" xlink:type="simple"><named-content content-type="geo-json" specific-use="{&#34;type&#34;:&#34;Point&#34;,&#34;coordinates&#34;:[-50.133056,-6.138056]}" id="NCID0EXMCI" xlink:type="simple">06°08'17"S, 50°07'59"W</named-content></named-content>), 2♀ 8 imm. (<abbrev xmlns:xlink="http://www.w3.org/1999/xlink" content-type="institution" xlink:title="Invertebrados Subterrâneos da Universidade Federal de Lavras, Lavras" id="ABBRID0E3MCI" xlink:type="simple">ISLA</abbrev> 12357; <abbrev xmlns:xlink="http://www.w3.org/1999/xlink" content-type="institution" xlink:title="Invertebrados Subterrâneos da Universidade Federal de Lavras, Lavras" id="ABBRID0EBNCI" xlink:type="simple">ISLA</abbrev> 12382); Cave N5SM2_0023 (<named-content xmlns:xlink="http://www.w3.org/1999/xlink" content-type="dwc:verbatimCoordinates" xlink:type="simple"><named-content content-type="geo-json" specific-use="{&#34;type&#34;:&#34;Point&#34;,&#34;coordinates&#34;:[-50.134722,-6.135000]}" id="NCID0EJNCI" xlink:type="simple">06°08'06"S, 50°08'05"W</named-content></named-content>), 4♀ (<abbrev xmlns:xlink="http://www.w3.org/1999/xlink" content-type="institution" xlink:title="Invertebrados Subterrâneos da Universidade Federal de Lavras, Lavras" id="ABBRID0EONCI" xlink:type="simple">ISLA</abbrev> 12378); Cave N5SM2_0026 (<named-content xmlns:xlink="http://www.w3.org/1999/xlink" content-type="dwc:verbatimCoordinates" xlink:type="simple"><named-content content-type="geo-json" specific-use="{&#34;type&#34;:&#34;Point&#34;,&#34;coordinates&#34;:[-50.135000,-6.135833]}" id="NCID0EWNCI" xlink:type="simple">06°08'09"S, 50°08'06"W</named-content></named-content>), 3♀ 7 imm. (<abbrev xmlns:xlink="http://www.w3.org/1999/xlink" content-type="institution" xlink:title="Invertebrados Subterrâneos da Universidade Federal de Lavras, Lavras" id="ABBRID0E2NCI" xlink:type="simple">ISLA</abbrev> 12354; <abbrev xmlns:xlink="http://www.w3.org/1999/xlink" content-type="institution" xlink:title="Invertebrados Subterrâneos da Universidade Federal de Lavras, Lavras" id="ABBRID0EAOCI" xlink:type="simple">ISLA</abbrev> 12362; <abbrev xmlns:xlink="http://www.w3.org/1999/xlink" content-type="institution" xlink:title="Invertebrados Subterrâneos da Universidade Federal de Lavras, Lavras" id="ABBRID0EFOCI" xlink:type="simple">ISLA</abbrev> 12377); Cave N5SM2_0027 (<named-content xmlns:xlink="http://www.w3.org/1999/xlink" content-type="dwc:verbatimCoordinates" xlink:type="simple"><named-content content-type="geo-json" specific-use="{&#34;type&#34;:&#34;Point&#34;,&#34;coordinates&#34;:[-50.136667,-6.135000]}" id="NCID0ENOCI" xlink:type="simple">06°08'06"S, 50°08'12"W</named-content></named-content>), 1 imm. (<abbrev xmlns:xlink="http://www.w3.org/1999/xlink" content-type="institution" xlink:title="Invertebrados Subterrâneos da Universidade Federal de Lavras, Lavras" id="ABBRID0ESOCI" xlink:type="simple">ISLA</abbrev> 12351); Cave N5SM2_0033 (<named-content xmlns:xlink="http://www.w3.org/1999/xlink" content-type="dwc:verbatimCoordinates" xlink:type="simple"><named-content content-type="geo-json" specific-use="{&#34;type&#34;:&#34;Point&#34;,&#34;coordinates&#34;:[-50.135556,-6.133889]}" id="NCID0E1OCI" xlink:type="simple">06°08'02"S, 50°08'08"W</named-content></named-content>), 1 imm. (<abbrev xmlns:xlink="http://www.w3.org/1999/xlink" content-type="institution" xlink:title="Invertebrados Subterrâneos da Universidade Federal de Lavras, Lavras" id="ABBRID0E6OCI" xlink:type="simple">ISLA</abbrev> 12350); Cave N5SM2_0037 (<named-content xmlns:xlink="http://www.w3.org/1999/xlink" content-type="dwc:verbatimCoordinates" xlink:type="simple"><named-content content-type="geo-json" specific-use="{&#34;type&#34;:&#34;Point&#34;,&#34;coordinates&#34;:[-50.134722,-6.132778]}" id="NCID0EHPCI" xlink:type="simple">06°07'58"S, 50°08'05"W</named-content></named-content>), 2♀ 4 imm. (<abbrev xmlns:xlink="http://www.w3.org/1999/xlink" content-type="institution" xlink:title="Invertebrados Subterrâneos da Universidade Federal de Lavras, Lavras" id="ABBRID0EMPCI" xlink:type="simple">ISLA</abbrev> 12366; <abbrev xmlns:xlink="http://www.w3.org/1999/xlink" content-type="institution" xlink:title="Invertebrados Subterrâneos da Universidade Federal de Lavras, Lavras" id="ABBRID0ERPCI" xlink:type="simple">ISLA</abbrev> 12385); Cave N5SM2_0039 (<named-content xmlns:xlink="http://www.w3.org/1999/xlink" content-type="dwc:verbatimCoordinates" xlink:type="simple"><named-content content-type="geo-json" specific-use="{&#34;type&#34;:&#34;Point&#34;,&#34;coordinates&#34;:[-50.135000,-6.132778]}" id="NCID0EZPCI" xlink:type="simple">06°07'58"S, 50°08'06"W</named-content></named-content>), 2 imm. (<abbrev xmlns:xlink="http://www.w3.org/1999/xlink" content-type="institution" xlink:title="Invertebrados Subterrâneos da Universidade Federal de Lavras, Lavras" id="ABBRID0E5PCI" xlink:type="simple">ISLA</abbrev> 12349; <abbrev xmlns:xlink="http://www.w3.org/1999/xlink" content-type="institution" xlink:title="Invertebrados Subterrâneos da Universidade Federal de Lavras, Lavras" id="ABBRID0EDQCI" xlink:type="simple">ISLA</abbrev> 12375); Cave N5SM2_0040 (<named-content xmlns:xlink="http://www.w3.org/1999/xlink" content-type="dwc:verbatimCoordinates" xlink:type="simple"><named-content content-type="geo-json" specific-use="{&#34;type&#34;:&#34;Point&#34;,&#34;coordinates&#34;:[-50.136389,-6.132778]}" id="NCID0ELQCI" xlink:type="simple">06°07'58"S, 50°08'11"W</named-content></named-content>), 11 imm. (<abbrev xmlns:xlink="http://www.w3.org/1999/xlink" content-type="institution" xlink:title="Invertebrados Subterrâneos da Universidade Federal de Lavras, Lavras" id="ABBRID0EQQCI" xlink:type="simple">ISLA</abbrev> 12347; <abbrev xmlns:xlink="http://www.w3.org/1999/xlink" content-type="institution" xlink:title="Invertebrados Subterrâneos da Universidade Federal de Lavras, Lavras" id="ABBRID0EVQCI" xlink:type="simple">ISLA</abbrev> 12383); Cave N5SM2_0041 (<named-content xmlns:xlink="http://www.w3.org/1999/xlink" content-type="dwc:verbatimCoordinates" xlink:type="simple"><named-content content-type="geo-json" specific-use="{&#34;type&#34;:&#34;Point&#34;,&#34;coordinates&#34;:[-50.136667,-6.132778]}" id="NCID0E4QCI" xlink:type="simple">06°07'58"S, 50°08'12"W</named-content></named-content>), 3 imm. (<abbrev xmlns:xlink="http://www.w3.org/1999/xlink" content-type="institution" xlink:title="Invertebrados Subterrâneos da Universidade Federal de Lavras, Lavras" id="ABBRID0ECRCI" xlink:type="simple">ISLA</abbrev> 12364; <abbrev xmlns:xlink="http://www.w3.org/1999/xlink" content-type="institution" xlink:title="Invertebrados Subterrâneos da Universidade Federal de Lavras, Lavras" id="ABBRID0EHRCI" xlink:type="simple">ISLA</abbrev> 12384); Cave N5SM2_0042 (<named-content xmlns:xlink="http://www.w3.org/1999/xlink" content-type="dwc:verbatimCoordinates" xlink:type="simple"><named-content content-type="geo-json" specific-use="{&#34;type&#34;:&#34;Point&#34;,&#34;coordinates&#34;:[-50.136389,-6.132500]}" id="NCID0EPRCI" xlink:type="simple">06°07'57"S, 50°08'11"W</named-content></named-content>), 3♀ 7 imm. (<abbrev xmlns:xlink="http://www.w3.org/1999/xlink" content-type="institution" xlink:title="Invertebrados Subterrâneos da Universidade Federal de Lavras, Lavras" id="ABBRID0EURCI" xlink:type="simple">ISLA</abbrev> 12355; <abbrev xmlns:xlink="http://www.w3.org/1999/xlink" content-type="institution" xlink:title="Invertebrados Subterrâneos da Universidade Federal de Lavras, Lavras" id="ABBRID0EZRCI" xlink:type="simple">ISLA</abbrev> 12381); Cave N5SM2_0043 (<named-content xmlns:xlink="http://www.w3.org/1999/xlink" content-type="dwc:verbatimCoordinates" xlink:type="simple"><named-content content-type="geo-json" specific-use="{&#34;type&#34;:&#34;Point&#34;,&#34;coordinates&#34;:[-50.136111,-6.132222]}" id="NCID0EBSCI" xlink:type="simple">06°07'56"S, 50°08'10"W</named-content></named-content>), 1♀ 3imm. (<abbrev xmlns:xlink="http://www.w3.org/1999/xlink" content-type="institution" xlink:title="Invertebrados Subterrâneos da Universidade Federal de Lavras, Lavras" id="ABBRID0EGSCI" xlink:type="simple">ISLA</abbrev> 12358; <abbrev xmlns:xlink="http://www.w3.org/1999/xlink" content-type="institution" xlink:title="Invertebrados Subterrâneos da Universidade Federal de Lavras, Lavras" id="ABBRID0ELSCI" xlink:type="simple">ISLA</abbrev> 12388); Cave N5SM2_0045 (<named-content xmlns:xlink="http://www.w3.org/1999/xlink" content-type="dwc:verbatimCoordinates" xlink:type="simple"><named-content content-type="geo-json" specific-use="{&#34;type&#34;:&#34;Point&#34;,&#34;coordinates&#34;:[-50.134722,-6.131667]}" id="NCID0ETSCI" xlink:type="simple">06°07'54"S, 50°08'05"W</named-content></named-content>), 4♀ 11 imm. (<abbrev xmlns:xlink="http://www.w3.org/1999/xlink" content-type="institution" xlink:title="Invertebrados Subterrâneos da Universidade Federal de Lavras, Lavras" id="ABBRID0EYSCI" xlink:type="simple">ISLA</abbrev> 12365; <abbrev xmlns:xlink="http://www.w3.org/1999/xlink" content-type="institution" xlink:title="Invertebrados Subterrâneos da Universidade Federal de Lavras, Lavras" id="ABBRID0E4SCI" xlink:type="simple">ISLA</abbrev> 12387); Cave N5SM2_0046 (<named-content xmlns:xlink="http://www.w3.org/1999/xlink" content-type="dwc:verbatimCoordinates" xlink:type="simple"><named-content content-type="geo-json" specific-use="{&#34;type&#34;:&#34;Point&#34;,&#34;coordinates&#34;:[-50.135000,-6.131667]}" id="NCID0EFTCI" xlink:type="simple">06°07'54"S, 50°08'06"W</named-content></named-content>), 1 imm. (<abbrev xmlns:xlink="http://www.w3.org/1999/xlink" content-type="institution" xlink:title="Invertebrados Subterrâneos da Universidade Federal de Lavras, Lavras" id="ABBRID0EKTCI" xlink:type="simple">ISLA</abbrev> 12363); Cave N5SM2_0049 (<named-content xmlns:xlink="http://www.w3.org/1999/xlink" content-type="dwc:verbatimCoordinates" xlink:type="simple"><named-content content-type="geo-json" specific-use="{&#34;type&#34;:&#34;Point&#34;,&#34;coordinates&#34;:[-50.134722,-6.131111]}" id="NCID0ESTCI" xlink:type="simple">06°07'52"S, 50°08'05"W</named-content></named-content>), 2♀ 17 imm. (<abbrev xmlns:xlink="http://www.w3.org/1999/xlink" content-type="institution" xlink:title="Invertebrados Subterrâneos da Universidade Federal de Lavras, Lavras" id="ABBRID0EXTCI" xlink:type="simple">ISLA</abbrev> 12361; <abbrev xmlns:xlink="http://www.w3.org/1999/xlink" content-type="institution" xlink:title="Invertebrados Subterrâneos da Universidade Federal de Lavras, Lavras" id="ABBRID0E3TCI" xlink:type="simple">ISLA</abbrev> 12379); Cave N5SM2_0054 (<named-content xmlns:xlink="http://www.w3.org/1999/xlink" content-type="dwc:verbatimCoordinates" xlink:type="simple"><named-content content-type="geo-json" specific-use="{&#34;type&#34;:&#34;Point&#34;,&#34;coordinates&#34;:[-50.134444,-6.130000]}" id="NCID0EEUCI" xlink:type="simple">06°07'48"S, 50°08'04"W</named-content></named-content>), 1 imm. (<abbrev xmlns:xlink="http://www.w3.org/1999/xlink" content-type="institution" xlink:title="Invertebrados Subterrâneos da Universidade Federal de Lavras, Lavras" id="ABBRID0EJUCI" xlink:type="simple">ISLA</abbrev> 12368); Cave N5SM2_0057 (<named-content xmlns:xlink="http://www.w3.org/1999/xlink" content-type="dwc:verbatimCoordinates" xlink:type="simple"><named-content content-type="geo-json" specific-use="{&#34;type&#34;:&#34;Point&#34;,&#34;coordinates&#34;:[-50.134722,-6.129722]}" id="NCID0ERUCI" xlink:type="simple">06°07'47"S, 50°08'05"W</named-content></named-content>), 1 imm. (<abbrev xmlns:xlink="http://www.w3.org/1999/xlink" content-type="institution" xlink:title="Invertebrados Subterrâneos da Universidade Federal de Lavras, Lavras" id="ABBRID0EWUCI" xlink:type="simple">ISLA</abbrev> 12373), Cave N5SM2_0058 (<named-content xmlns:xlink="http://www.w3.org/1999/xlink" content-type="dwc:verbatimCoordinates" xlink:type="simple"><named-content content-type="geo-json" specific-use="{&#34;type&#34;:&#34;Point&#34;,&#34;coordinates&#34;:[-50.134722,-6.129444]}" id="NCID0E5UCI" xlink:type="simple">06°07'46"S, 50°08'05"W</named-content></named-content>), 2♀ 5 imm. (<abbrev xmlns:xlink="http://www.w3.org/1999/xlink" content-type="institution" xlink:title="Invertebrados Subterrâneos da Universidade Federal de Lavras, Lavras" id="ABBRID0EDVCI" xlink:type="simple">ISLA</abbrev> 12352; <abbrev xmlns:xlink="http://www.w3.org/1999/xlink" content-type="institution" xlink:title="Invertebrados Subterrâneos da Universidade Federal de Lavras, Lavras" id="ABBRID0EIVCI" xlink:type="simple">ISLA</abbrev> 12367); Cave N5SM2_0065 (<named-content xmlns:xlink="http://www.w3.org/1999/xlink" content-type="dwc:verbatimCoordinates" xlink:type="simple"><named-content content-type="geo-json" specific-use="{&#34;type&#34;:&#34;Point&#34;,&#34;coordinates&#34;:[-50.135556,-6.128056]}" id="NCID0EQVCI" xlink:type="simple">06°07'41"S, 50°08'08"W</named-content></named-content>), 3 imm. (<abbrev xmlns:xlink="http://www.w3.org/1999/xlink" content-type="institution" xlink:title="Invertebrados Subterrâneos da Universidade Federal de Lavras, Lavras" id="ABBRID0EVVCI" xlink:type="simple">ISLA</abbrev> 12348); Cave N5SM2_0076 (<named-content xmlns:xlink="http://www.w3.org/1999/xlink" content-type="dwc:verbatimCoordinates" xlink:type="simple"><named-content content-type="geo-json" specific-use="{&#34;type&#34;:&#34;Point&#34;,&#34;coordinates&#34;:[-50.131667,-6.125278]}" id="NCID0E4VCI" xlink:type="simple">06°07'31"S, 50°07'54"W</named-content></named-content>), 1 imm. (<abbrev xmlns:xlink="http://www.w3.org/1999/xlink" content-type="institution" xlink:title="Invertebrados Subterrâneos da Universidade Federal de Lavras, Lavras" id="ABBRID0ECWCI" xlink:type="simple">ISLA</abbrev> 12376); Cave N5SM2_0078 (<named-content xmlns:xlink="http://www.w3.org/1999/xlink" content-type="dwc:verbatimCoordinates" xlink:type="simple"><named-content content-type="geo-json" specific-use="{&#34;type&#34;:&#34;Point&#34;,&#34;coordinates&#34;:[-50.130000,-6.123056]}" id="NCID0EKWCI" xlink:type="simple">06°07'23"S, 50°07'48"W</named-content></named-content>), 3♀ 15 imm. (<abbrev xmlns:xlink="http://www.w3.org/1999/xlink" content-type="institution" xlink:title="Invertebrados Subterrâneos da Universidade Federal de Lavras, Lavras" id="ABBRID0EPWCI" xlink:type="simple">ISLA</abbrev> 12353; <abbrev xmlns:xlink="http://www.w3.org/1999/xlink" content-type="institution" xlink:title="Invertebrados Subterrâneos da Universidade Federal de Lavras, Lavras" id="ABBRID0EUWCI" xlink:type="simple">ISLA</abbrev> 12386); CaveN5SM2_0086 (<named-content xmlns:xlink="http://www.w3.org/1999/xlink" content-type="dwc:verbatimCoordinates" xlink:type="simple"><named-content content-type="geo-json" specific-use="{&#34;type&#34;:&#34;Point&#34;,&#34;coordinates&#34;:[-50.129722,-6.121111]}" id="NCID0E3WCI" xlink:type="simple">06°07'16"S, 50°07'47"W</named-content></named-content>), 3 imm. (<abbrev xmlns:xlink="http://www.w3.org/1999/xlink" content-type="institution" xlink:title="Invertebrados Subterrâneos da Universidade Federal de Lavras, Lavras" id="ABBRID0EBXCI" xlink:type="simple">ISLA</abbrev> 12356); Cave N5SM2_0089 (<named-content xmlns:xlink="http://www.w3.org/1999/xlink" content-type="dwc:verbatimCoordinates" xlink:type="simple"><named-content content-type="geo-json" specific-use="{&#34;type&#34;:&#34;Point&#34;,&#34;coordinates&#34;:[-50.128889,-6.120833]}" id="NCID0EJXCI" xlink:type="simple">06°07'15"S, 50°07'44"W</named-content></named-content>), 1 imm. (<abbrev xmlns:xlink="http://www.w3.org/1999/xlink" content-type="institution" xlink:title="Invertebrados Subterrâneos da Universidade Federal de Lavras, Lavras" id="ABBRID0EOXCI" xlink:type="simple">ISLA</abbrev> 12369), Cave N5SM2_0092 (<named-content xmlns:xlink="http://www.w3.org/1999/xlink" content-type="dwc:verbatimCoordinates" xlink:type="simple"><named-content content-type="geo-json" specific-use="{&#34;type&#34;:&#34;Point&#34;,&#34;coordinates&#34;:[-50.131944,-6.121389]}" id="NCID0EWXCI" xlink:type="simple">06°07'17"S, 50°07'55"W</named-content></named-content>), 1 imm. (<abbrev xmlns:xlink="http://www.w3.org/1999/xlink" content-type="institution" xlink:title="Invertebrados Subterrâneos da Universidade Federal de Lavras, Lavras" id="ABBRID0E2XCI" xlink:type="simple">ISLA</abbrev> 12372); Cave N5SM2_0095 (<named-content xmlns:xlink="http://www.w3.org/1999/xlink" content-type="dwc:verbatimCoordinates" xlink:type="simple"><named-content content-type="geo-json" specific-use="{&#34;type&#34;:&#34;Point&#34;,&#34;coordinates&#34;:[-50.131667,-6.118333]}" id="NCID0EDYCI" xlink:type="simple">06°07'06"S, 50°07'54"W</named-content></named-content>), 1♀ (<abbrev xmlns:xlink="http://www.w3.org/1999/xlink" content-type="institution" xlink:title="Invertebrados Subterrâneos da Universidade Federal de Lavras, Lavras" id="ABBRID0EIYCI" xlink:type="simple">ISLA</abbrev> 12380); Cave N5SM2_0098 (<named-content xmlns:xlink="http://www.w3.org/1999/xlink" content-type="dwc:verbatimCoordinates" xlink:type="simple"><named-content content-type="geo-json" specific-use="{&#34;type&#34;:&#34;Point&#34;,&#34;coordinates&#34;:[-50.134167,-6.140833]}" id="NCID0EQYCI" xlink:type="simple">06°08'27"S, 50°08'03"W</named-content></named-content>), 1 imm. (<abbrev xmlns:xlink="http://www.w3.org/1999/xlink" content-type="institution" xlink:title="Invertebrados Subterrâneos da Universidade Federal de Lavras, Lavras" id="ABBRID0EVYCI" xlink:type="simple">ISLA</abbrev> 12359; <abbrev xmlns:xlink="http://www.w3.org/1999/xlink" content-type="institution" xlink:title="Invertebrados Subterrâneos da Universidade Federal de Lavras, Lavras" id="ABBRID0E1YCI" xlink:type="simple">ISLA</abbrev> 12374); Cave N5SM2_0102 (<named-content xmlns:xlink="http://www.w3.org/1999/xlink" content-type="dwc:verbatimCoordinates" xlink:type="simple"><named-content content-type="geo-json" specific-use="{&#34;type&#34;:&#34;Point&#34;,&#34;coordinates&#34;:[-50.131111,-6.121389]}" id="NCID0ECZCI" xlink:type="simple">06°07'17"S, 50°07'52"W</named-content></named-content>), 3 imm. (<abbrev xmlns:xlink="http://www.w3.org/1999/xlink" content-type="institution" xlink:title="Invertebrados Subterrâneos da Universidade Federal de Lavras, Lavras" id="ABBRID0EHZCI" xlink:type="simple">ISLA</abbrev> 12371), all col<!--PageBreak-->lected between 2014-2015 by Equipe UFLA; CaveN3_0047 (06°02'27"S, 50°13'40"W, 1 imm., 02-23/VIII/2013 (<named-content xmlns:xlink="http://www.w3.org/1999/xlink" content-type="dwc:institutional_code" xlink:type="simple">IBSP</named-content> 186208); Cave N3_0076 (06°02'28"S, 50°13'36"W, 3 imm., 02-23/VIII/2013 (<named-content xmlns:xlink="http://www.w3.org/1999/xlink" content-type="dwc:institutional_code" xlink:type="simple">IBSP</named-content> 186209, <named-content xmlns:xlink="http://www.w3.org/1999/xlink" content-type="dwc:institutional_code" xlink:type="simple">IBSP</named-content> 186210); Cave N5W_0001 (<named-content xmlns:xlink="http://www.w3.org/1999/xlink" content-type="dwc:verbatimCoordinates" xlink:type="simple"><named-content content-type="geo-json" specific-use="{&#34;type&#34;:&#34;Point&#34;,&#34;coordinates&#34;:[-50.133333,-6.079722]}" id="NCID0EJ1CI" xlink:type="simple">06°04'47"S, 50°08'W</named-content></named-content>), 1♂ 1 imm., 02-23/VIII/2013 (<named-content xmlns:xlink="http://www.w3.org/1999/xlink" content-type="dwc:institutional_code" xlink:type="simple">IBSP</named-content> 186211); Cave N5W_0003 (<named-content xmlns:xlink="http://www.w3.org/1999/xlink" content-type="dwc:verbatimCoordinates" xlink:type="simple"><named-content content-type="geo-json" specific-use="{&#34;type&#34;:&#34;Point&#34;,&#34;coordinates&#34;:[-50.134444,-6.081389]}" id="NCID0EZ1CI" xlink:type="simple">06°04'53"S, 50°08'04"W</named-content></named-content>), 2 imm., 04-07/XII/2013 (<named-content xmlns:xlink="http://www.w3.org/1999/xlink" content-type="dwc:institutional_code" xlink:type="simple">IBSP</named-content> 186212; <named-content xmlns:xlink="http://www.w3.org/1999/xlink" content-type="dwc:institutional_code" xlink:type="simple">IBSP</named-content> 186213); Cave N1_0015 (<named-content xmlns:xlink="http://www.w3.org/1999/xlink" content-type="dwc:verbatimCoordinates" xlink:type="simple"><named-content content-type="geo-json" specific-use="{&#34;type&#34;:&#34;Point&#34;,&#34;coordinates&#34;:[-50.271389,-6.034167]}" id="NCID0ER2CI" xlink:type="simple">06°02'03"S, 50°16'17"W</named-content></named-content>), 1 ♀ 7 imm., 11/VI-02/VII/2014 (<named-content xmlns:xlink="http://www.w3.org/1999/xlink" content-type="dwc:institutional_code" xlink:type="simple">IBSP</named-content> 186214-<named-content xmlns:xlink="http://www.w3.org/1999/xlink" content-type="dwc:institutional_code" xlink:type="simple">IBSP</named-content> 186218); Cave N1_0060 (<named-content xmlns:xlink="http://www.w3.org/1999/xlink" content-type="dwc:verbatimCoordinates" xlink:type="simple"><named-content content-type="geo-json" specific-use="{&#34;type&#34;:&#34;Point&#34;,&#34;coordinates&#34;:[-50.278056,-6.020000]}" id="NCID0EQ3CI" xlink:type="simple">06°01'12"S, 50°16'41"W</named-content></named-content>), 1imm., 11/VI-02/VII/2014 (<named-content xmlns:xlink="http://www.w3.org/1999/xlink" content-type="dwc:institutional_code" xlink:type="simple">IBSP</named-content> 186219); Cave N1_0064 (<named-content xmlns:xlink="http://www.w3.org/1999/xlink" content-type="dwc:verbatimCoordinates" xlink:type="simple"><named-content content-type="geo-json" specific-use="{&#34;type&#34;:&#34;Point&#34;,&#34;coordinates&#34;:[-50.279167,-6.018611]}" id="NCID0EH4CI" xlink:type="simple">06°01'07"S, 50°16'45"W</named-content></named-content>), 1 imm., 11/VI-02/VII/2014 (<named-content xmlns:xlink="http://www.w3.org/1999/xlink" content-type="dwc:institutional_code" xlink:type="simple">IBSP</named-content> 186220); Cave N1_0156 (<named-content xmlns:xlink="http://www.w3.org/1999/xlink" content-type="dwc:verbatimCoordinates" xlink:type="simple"><named-content content-type="geo-json" specific-use="{&#34;type&#34;:&#34;Point&#34;,&#34;coordinates&#34;:[-50.272778,-6.044722]}" id="NCID0E54CI" xlink:type="simple">06°02'41"S, 50°16'22"W</named-content></named-content>), 1imm., 11/VI-02/VII/2014 (<named-content xmlns:xlink="http://www.w3.org/1999/xlink" content-type="dwc:institutional_code" xlink:type="simple">IBSP</named-content> 186221); Cave N1_0247 (<named-content xmlns:xlink="http://www.w3.org/1999/xlink" content-type="dwc:verbatimCoordinates" xlink:type="simple"><named-content content-type="geo-json" specific-use="{&#34;type&#34;:&#34;Point&#34;,&#34;coordinates&#34;:[-50.273056,-6.020556]}" id="NCID0EV5CI" xlink:type="simple">06°01'14"S, 50°16'23"W</named-content></named-content>), 1 imm., 11/VI-02/VII/2014 (<named-content xmlns:xlink="http://www.w3.org/1999/xlink" content-type="dwc:institutional_code" xlink:type="simple">IBSP</named-content> 186222); Cave N1_0073 (<named-content xmlns:xlink="http://www.w3.org/1999/xlink" content-type="dwc:verbatimCoordinates" xlink:type="simple"><named-content content-type="geo-json" specific-use="{&#34;type&#34;:&#34;Point&#34;,&#34;coordinates&#34;:[-50.288056,-6.020278]}" id="NCID0EM6CI" xlink:type="simple">06°01'13"S, 50°17'17"W</named-content></named-content>), 1 imm., 16/VII-06/VIII/2014 (<named-content xmlns:xlink="http://www.w3.org/1999/xlink" content-type="dwc:institutional_code" xlink:type="simple">IBSP</named-content> 186223); Cave N1_0170 (<named-content xmlns:xlink="http://www.w3.org/1999/xlink" content-type="dwc:verbatimCoordinates" xlink:type="simple"><named-content content-type="geo-json" specific-use="{&#34;type&#34;:&#34;Point&#34;,&#34;coordinates&#34;:[-50.299444,-6.023056]}" id="NCID0E36CI" xlink:type="simple">06°01'23"S, 50°17'58"W</named-content></named-content>), 1 imm., 16/VII-06/VIII/2014 (<named-content xmlns:xlink="http://www.w3.org/1999/xlink" content-type="dwc:institutional_code" xlink:type="simple">IBSP</named-content> 186224); Cave N8_0038 (<named-content xmlns:xlink="http://www.w3.org/1999/xlink" content-type="dwc:verbatimCoordinates" xlink:type="simple"><named-content content-type="geo-json" specific-use="{&#34;type&#34;:&#34;Point&#34;,&#34;coordinates&#34;:[-50.146944,-6.173333]}" id="NCID0EMADI" xlink:type="simple">06°10'24"S, 50°08'49"W</named-content></named-content>), 1 imm., 16/VII-06/VIII/2014 (<named-content xmlns:xlink="http://www.w3.org/1999/xlink" content-type="dwc:institutional_code" xlink:type="simple">IBSP</named-content> 186225); Cave N1_0025 (<named-content xmlns:xlink="http://www.w3.org/1999/xlink" content-type="dwc:verbatimCoordinates" xlink:type="simple"><named-content content-type="geo-json" specific-use="{&#34;type&#34;:&#34;Point&#34;,&#34;coordinates&#34;:[-50.272222,-6.030278]}" id="NCID0E3ADI" xlink:type="simple">06°01'49"S, 50°16'20"W</named-content></named-content>), 1 imm., 04/IX-06/X/2014 (<named-content xmlns:xlink="http://www.w3.org/1999/xlink" content-type="dwc:institutional_code" xlink:type="simple">IBSP</named-content> 186226); Cave N1_0037 (<named-content xmlns:xlink="http://www.w3.org/1999/xlink" content-type="dwc:verbatimCoordinates" xlink:type="simple"><named-content content-type="geo-json" specific-use="{&#34;type&#34;:&#34;Point&#34;,&#34;coordinates&#34;:[-50.274722,-6.030833]}" id="NCID0EMBDI" xlink:type="simple">06°01'51"S, 50°16'29"W</named-content></named-content>), 2 imm., 04/IX-06/X/2014 (<named-content xmlns:xlink="http://www.w3.org/1999/xlink" content-type="dwc:institutional_code" xlink:type="simple">IBSP</named-content> 186227; <named-content xmlns:xlink="http://www.w3.org/1999/xlink" content-type="dwc:institutional_code" xlink:type="simple">IBSP</named-content> 186228); Cave N1_0101 (<named-content xmlns:xlink="http://www.w3.org/1999/xlink" content-type="dwc:verbatimCoordinates" xlink:type="simple"><named-content content-type="geo-json" specific-use="{&#34;type&#34;:&#34;Point&#34;,&#34;coordinates&#34;:[-50.279444,-6.019167]}" id="NCID0EECDI" xlink:type="simple">06°01'09"S, 50°16'46"W</named-content></named-content>), 1 imm., 24/II-13/III/2015 (<named-content xmlns:xlink="http://www.w3.org/1999/xlink" content-type="dwc:institutional_code" xlink:type="simple">IBSP</named-content> 186229); Cave N8_0004 (<named-content xmlns:xlink="http://www.w3.org/1999/xlink" content-type="dwc:verbatimCoordinates" xlink:type="simple"><named-content content-type="geo-json" specific-use="{&#34;type&#34;:&#34;Point&#34;,&#34;coordinates&#34;:[-50.157500,-6.168333]}" id="NCID0EUCDI" xlink:type="simple">06°10'06"S, 50°09'27"W</named-content></named-content>), 1 imm., 24/II-13/III/2015 (<named-content xmlns:xlink="http://www.w3.org/1999/xlink" content-type="dwc:institutional_code" xlink:type="simple">IBSP</named-content> 186230); Cave N1_0119 (<named-content xmlns:xlink="http://www.w3.org/1999/xlink" content-type="dwc:verbatimCoordinates" xlink:type="simple"><named-content content-type="geo-json" specific-use="{&#34;type&#34;:&#34;Point&#34;,&#34;coordinates&#34;:[-50.301667,-6.021111]}" id="NCID0EEDDI" xlink:type="simple">06°01'16"S, 50°18'06"W</named-content></named-content>), 1 imm., 02-29/IV/2015 (<named-content xmlns:xlink="http://www.w3.org/1999/xlink" content-type="dwc:institutional_code" xlink:type="simple">IBSP</named-content> 186231), Cave N8_0008 (<named-content xmlns:xlink="http://www.w3.org/1999/xlink" content-type="dwc:verbatimCoordinates" xlink:type="simple"><named-content content-type="geo-json" specific-use="{&#34;type&#34;:&#34;Point&#34;,&#34;coordinates&#34;:[-50.158889,-6.168056]}" id="NCID0EUDDI" xlink:type="simple">06°10'05"S, 50°09'32"W</named-content></named-content>), 1 imm., 02-29/IV/2015 (<named-content xmlns:xlink="http://www.w3.org/1999/xlink" content-type="dwc:institutional_code" xlink:type="simple">IBSP</named-content> 186232), all collected by Equipe Carste.</p></tp:treatment-sec><tp:treatment-sec sec-type="distribution" id="SECID0EBEDI"><title>Distribution.</title><p>Known only from caves in the state of Pará, northern Brazil (Fig. <xref ref-type="fig" rid="F19">19</xref>).</p></tp:treatment-sec><tp:treatment-sec sec-type="natural history" id="SECID0ELEDI"><title>Natural history.</title><p>All 767 specimens (34♂, 179♀, 554 immatures) of <italic><tp:taxon-name><tp:taxon-name-part taxon-name-part-type="genus">Carajas</tp:taxon-name-part> <tp:taxon-name-part taxon-name-part-type="species">paraua</tp:taxon-name-part></tp:taxon-name></italic> sp. n. were collected in 104 caves distributed in rock outcrops covered by canga vegetation (details in <xref ref-type="bibr" rid="B7">Mota et al. 2015</xref>) surrounded by the Amazon Forest. This species is restricted to the underground environment of iron caves that exist in canga, in the ore (a rock with more than 60% iron and little or no silica, carbonates, or sulfides) and iron formations (designated for itabirites, ferruginous dolomites, hematitic phyllites, jaspilitos, and hematite) from Flona of Carajás. The specimens were found on the ground, under rocks in aphotic zones with high relative humidity (≥ 98%) and frequently in caves with bat colonies. The tiny size of the fangs of this species seems to indicate that their diet is based on micro invertebrates such as mites, <tp:taxon-name><tp:taxon-name-part taxon-name-part-type="order">Collembola</tp:taxon-name-part></tp:taxon-name> and <tp:taxon-name><tp:taxon-name-part taxon-name-part-type="order">Diptera</tp:taxon-name-part></tp:taxon-name> larvae, often found in high abundance in soil areas with bat guano. <italic><tp:taxon-name><tp:taxon-name-part taxon-name-part-type="genus">Carajas</tp:taxon-name-part> <tp:taxon-name-part taxon-name-part-type="species">paraua</tp:taxon-name-part></tp:taxon-name></italic> sp. n. is a troglobite spider with a distribution restricted to iron caves in target areas of mining and regions of iron formation with high economic interest.</p></tp:treatment-sec><tp:treatment-sec><!--Section generated to contain objects referenced in tp:taxon-treatment.--><fig id="F13" position="float" orientation="portrait"><label>Figure 13.</label><caption><p>
          <italic><tp:taxon-name><tp:taxon-name-part taxon-name-part-type="genus">Carajas</tp:taxon-name-part> <tp:taxon-name-part taxon-name-part-type="species">paraua</tp:taxon-name-part></tp:taxon-name></italic> sp. n., male (<bold>A–F</bold>) and female (<bold>G–K</bold>) from Parauapebas, Pará. <bold>A</bold> habitus dorsal view <bold>B</bold> same, ventral view <bold>C</bold> left leg I, prolateral view <bold>D</bold> left leg IV, prolateral view <bold>E</bold> left pedipalp, prolateral view <bold>F</bold> same, retrolateral view <bold>G</bold> left pedipalp prolateral view <bold>H</bold> same, retrolateral view <bold>I</bold> habitus, dorsal view <bold>J</bold> carapace, ventral view <bold>K</bold> genital area, ventral view.</p></caption><graphic xmlns:xlink="http://www.w3.org/1999/xlink" xlink:href="zookeys-622-047-g013.jpg" position="float" orientation="portrait" xlink:type="simple" id="oo_105569.jpg"/></fig><fig id="F14" position="float" orientation="portrait"><label>Figure 14.</label><caption><p>
                <abbrev xmlns:xlink="http://www.w3.org/1999/xlink" xlink:title="scanning electron microscope" id="ABBRID0EYCAI" xlink:type="simple">SEM</abbrev> images of <italic><tp:taxon-name><tp:taxon-name-part taxon-name-part-type="genus">Carajas</tp:taxon-name-part> <tp:taxon-name-part taxon-name-part-type="species">paraua</tp:taxon-name-part></tp:taxon-name></italic> sp. n., male from type locality. <bold>A</bold> carapace, ocular area, dorsal view <bold>B</bold> carapace, ventral view <bold>C</bold> left chelicerae, prolateral view <bold>D</bold> mouthparts, ventral view <bold>E</bold> labium, distal area, ventral view <bold>F</bold> labium, distal area, prolateral view <bold>G</bold> paired claws on right leg IV, prolateral view <bold>H</bold> right tibiae and metatarsus I showing long trichobotria, prolateral view <bold>I</bold> tricobothria base on right leg I, dorsal view <bold>J</bold> pedipalp, prolateral view (inset: detail of embolus) <bold>K</bold> bulb, dorsal view <bold>L</bold> same,ventral view (inset: detail of embolus).</p></caption><graphic xmlns:xlink="http://www.w3.org/1999/xlink" xlink:href="zookeys-622-047-g014.jpg" position="float" orientation="portrait" xlink:type="simple" id="oo_105570.jpg"/></fig><fig id="F15" position="float" orientation="portrait"><label>Figure 15.</label><caption><p>
                <abbrev xmlns:xlink="http://www.w3.org/1999/xlink" xlink:title="scanning electron microscope" id="ABBRID0ELEAI" xlink:type="simple">SEM</abbrev> images of <italic><tp:taxon-name><tp:taxon-name-part taxon-name-part-type="genus">Carajas</tp:taxon-name-part> <tp:taxon-name-part taxon-name-part-type="species">paraua</tp:taxon-name-part></tp:taxon-name></italic> sp. n., three females (<named-content xmlns:xlink="http://www.w3.org/1999/xlink" content-type="dwc:institutional_code" xlink:type="simple">IBSP</named-content> 161403) specimen 1 <bold>(A–J)</bold>, specimen 2 <bold>(K)</bold>, specimen 3 <bold>(L) A</bold> carapace, ocular area, dorsal view <bold>B</bold> pedipalp, retrolateral view <bold>C</bold> same, distal area, prolateral view <bold>D</bold> chelicerae, ventral view <bold>E</bold> same, distal area showing fang, ventral view <bold>F</bold> same, prolateral view <bold>G</bold> claws on left leg I, prolateral view <bold>H</bold> claws on left leg IV, dorsal view <bold>I</bold> tarsal organ on left leg IV, dorsal view <bold>J</bold> internal genitalia, dorsal view <bold>K</bold> same, dorsal view <bold>L</bold> same, anterior view (if = internal transversal fold; mmr = membranous anteromedian receptaculum; psb = pair of sclerotized bars).</p></caption><graphic xmlns:xlink="http://www.w3.org/1999/xlink" xlink:href="zookeys-622-047-g015.jpg" position="float" orientation="portrait" xlink:type="simple" id="oo_105571.jpg"/></fig><fig id="F16" position="float" orientation="portrait"><label>Figure 16.</label><caption><p>
          <italic><tp:taxon-name><tp:taxon-name-part taxon-name-part-type="genus">Carajas</tp:taxon-name-part> <tp:taxon-name-part taxon-name-part-type="species">paraua</tp:taxon-name-part></tp:taxon-name></italic> sp. n., male from <named-content xmlns:xlink="http://www.w3.org/1999/xlink" content-type="dwc:institutional_code" xlink:type="simple">IBSP</named-content> 161191 (<bold>A–C</bold>) and female from <named-content xmlns:xlink="http://www.w3.org/1999/xlink" content-type="dwc:institutional_code" xlink:type="simple">IBSP</named-content> 191285 (<bold>D</bold>). <bold>A</bold> left pedipalp, prolateral view <bold>B</bold> same, ventral view <bold>C</bold> same, retrolateral view <bold>D</bold> internal genitalia and tracheae tubes, dorsal view (mmr = membranous anteromedian receptaculum; psb = pair of sclerotized bars). Scale bars: <bold>A–D</bold> 0.5 mm.</p></caption><graphic xmlns:xlink="http://www.w3.org/1999/xlink" xlink:href="zookeys-622-047-g016.jpg" position="float" orientation="portrait" xlink:type="simple" id="oo_105572.jpg"/></fig><fig id="F19" position="float" orientation="portrait"><label>Figure 19.</label><caption><p>Distribution maps of <italic><tp:taxon-name><tp:taxon-name-part taxon-name-part-type="genus">Nasutonops</tp:taxon-name-part></tp:taxon-name></italic> species from the states of Bahia and Pernambuco, Brazil, and <italic><tp:taxon-name><tp:taxon-name-part taxon-name-part-type="genus">Taintnops</tp:taxon-name-part> <tp:taxon-name-part taxon-name-part-type="species">paposo</tp:taxon-name-part></tp:taxon-name></italic> sp. n. from Chile.</p></caption><graphic xmlns:xlink="http://www.w3.org/1999/xlink" xlink:href="zookeys-622-047-g019.jpg" position="float" orientation="portrait" xlink:type="simple" id="oo_105575.jpg"/></fig></tp:treatment-sec><ref-list><ref id="B7"><mixed-citation xmlns:xlink="http://www.w3.org/1999/xlink" xlink:type="simple">
          <person-group><name name-style="western"><surname>Mota</surname><given-names>NFO</given-names></name><name name-style="western"><surname>Silva</surname><given-names>LVC</given-names></name><name name-style="western"><surname>Martins</surname><given-names>FD</given-names></name><name name-style="western"><surname>Viana</surname><given-names>PL</given-names></name></person-group> (<year>2015</year>) <article-title>Vegetação sobre sistemas ferruginosos da Serra dos Carajás.</article-title> In:<person-group><name name-style="western"><surname>Carmo</surname><given-names>FF</given-names></name><name name-style="western"><surname>Kamino</surname><given-names>LHY</given-names></name></person-group> (<role>Orgs</role>) <source>Geossistemas Ferruginosos do Brasil: áreas prioritárias para conservação da diversidade geológica e biológica, patrimônio cultural e serviços</source>. <publisher-name>3i Editora</publisher-name>, <publisher-loc>Belo Horizonte</publisher-loc>, <fpage>289</fpage>–<lpage>315</lpage>.</mixed-citation></ref></ref-list></tp:taxon-treatment>
